# Supplementary material for: Nucleosome positions establish an extended mutation signature in melanoma
Source: PLoS Genet. 2018 Nov 28;14(11):e1007823. doi: 10.1371/journal.pgen.1007823 (PMC6287878; doi:10.1371/journal.pgen.1007823)
Supplement: S1 Data — Values used to generate graphs are provided in separate spreadsheets based on their corresponding figures. (XLSX) [file pgen.1007823.s007.xlsx]

## Sheet: Legend
Supporting Information
Numerical values underlying graphs are provided in the following spreadsheets.

## Sheet: Fig. 1
	Strong Nucleosomes			Weak Nucleosomes			Strong Nucleosomes				Weak Nucleosomes
							Observed		Expected		Observed		Expected
Position relative to Dyad (bp)	Observed Mutations	Expected Mutations	Mutation Enrichment	Observed Mutations	Expected Mutations	Mutation Enrichment	Period	Power	Period	Power	Period	Power	Period	Power
-73	7887	12786.5	0.616823	1093	1791.67	0.610045	50.3448	0.00327172	50.3448	0.0216182	50.3448	0.00640927	50.3448	0.014959
-72	8431	12972.6	0.649907	1163	1798.23	0.646745	47.0968	1.09695e-05	47.0968	0.0158174	47.0968	0.00633854	47.0968	0.025323
-71	8577	13009	0.659314	1149	1792.67	0.640944	44.2424	0.00232322	44.2424	0.0080015	44.2424	0.00861388	44.2424	0.0423632
-70	8066	13038	0.618654	1142	1806.95	0.632004	41.7143	0.00600794	41.7143	0.00309119	41.7143	0.0104723	41.7143	0.0459786
-69	7551	12759.7	0.591786	1170	1796.26	0.651355	39.4595	0.00610309	39.4595	0.00960381	39.4595	0.0121656	39.4595	0.0292046
-68	7077	12459.5	0.568	1113	1790.97	0.62145	37.4359	0.00244848	37.4359	0.0259361	37.4359	0.0175268	37.4359	0.00710498
-67	6818	12271.1	0.555613	1100	1774.44	0.619914	35.6098	3.59894e-05	35.6098	0.0334031	35.6098	0.0229472	35.6098	0.000983599
-66	6926	12415.6	0.557848	1096	1776.12	0.617075	33.9535	0.00154912	33.9535	0.0211763	33.9535	0.0233061	33.9535	0.0101945
-65	7115	12198.2	0.58328	1069	1779.35	0.60078	32.4444	0.00515911	32.4444	0.00337825	32.4444	0.0191328	32.4444	0.0203846
-64	7245	12157.5	0.59593	1069	1773.43	0.602785	31.0638	0.00670579	31.0638	0.00396006	31.0638	0.0126909	31.0638	0.0185159
-63	7518	11809.4	0.63661	1069	1735.72	0.615882	29.7959	0.00439553	29.7959	0.0260034	29.7959	0.00890815	29.7959	0.0067906
-62	8077	12069.1	0.66923	1093	1757.37	0.621951	28.6275	0.00125691	28.6275	0.04455	28.6275	0.00874866	28.6275	0.000198298
-61	8237	12135.8	0.678734	1117	1750.78	0.638001	27.5472	0.000373229	27.5472	0.038737	27.5472	0.00804741	27.5472	0.00622984
-60	8675	12542.5	0.691649	1148	1802.91	0.636749	26.5455	0.00159245	26.5455	0.0154883	26.5455	0.00539244	26.5455	0.0198658
-59	8203	12202.5	0.672237	1173	1789.77	0.655392	25.614	0.00229961	25.614	0.00460739	25.614	0.00225372	25.614	0.0286235
-58	7371	11939.8	0.617348	1070	1744.74	0.613272	24.7458	0.00104482	24.7458	0.0232293	24.7458	0.000502238	24.7458	0.0245087
-57	6756	11838.6	0.570676	1074	1743.9	0.615863	23.9344	9.74631e-05	23.9344	0.0530332	23.9344	0.000540864	23.9344	0.0133013
-56	6549	11646.5	0.562314	1043	1724.62	0.60477	23.1746	0.00225626	23.1746	0.0667648	23.1746	0.00212887	23.1746	0.00456858
-55	7079	12098.2	0.585128	1075	1792.88	0.599593	22.4615	0.00715218	22.4615	0.0543295	22.4615	0.00623842	22.4615	0.00242338
-54	7771	13193.2	0.589014	1042	1849	0.563547	21.791	0.0106459	21.791	0.0295661	21.791	0.0138222	21.791	0.00465751
-53	8049	12807.5	0.628459	1057	1798.29	0.58778	21.1594	0.0090052	21.1594	0.0129076	21.1594	0.0223501	21.1594	0.00567938
-52	8408	13162	0.638808	1103	1826.12	0.604013	20.5634	0.00401979	20.5634	0.00576765	20.5634	0.0254659	20.5634	0.00332062
-51	8301	12755.2	0.650795	1083	1794	0.603679	20	0.000541472	20	0.000810033	20	0.0196531	20	0.000397811
-50	8363	12898	0.648394	1113	1837.85	0.605598	19.4667	0.00126106	19.4667	0.00294	19.4667	0.00900491	19.4667	0.000968012
-49	7860	12687.7	0.619499	1112	1853.54	0.599934	18.961	0.00417893	18.961	0.0273873	18.961	0.00215793	18.961	0.00715382
-48	7186	12260.5	0.586112	1028	1805.2	0.569467	18.481	0.00486455	18.481	0.0745874	18.481	0.00386588	18.481	0.0170498
-47	6937	12265.2	0.565586	1010	1807.14	0.558896	18.0247	0.00243274	18.0247	0.116349	18.0247	0.00955496	18.0247	0.0267012
-46	6915	12357.1	0.559597	1091	1792.31	0.608711	17.5904	0.000321845	17.5904	0.122287	17.5904	0.0113578	17.5904	0.0334679
-45	7259	12773.8	0.568275	1030	1852.39	0.556039	17.1765	0.00180817	17.1765	0.0862494	17.1765	0.0066023	17.1765	0.0355622
-44	7242	12194.2	0.593891	990	1776.46	0.557288	16.7816	0.005872	16.7816	0.0337729	16.7816	0.000915391	16.7816	0.0315795
-43	7639	12374.5	0.617318	1035	1795.92	0.576308	16.4045	0.00770824	16.4045	0.00384917	16.4045	0.00295937	16.4045	0.0225804
-42	8373	12307.1	0.680341	1027	1785.71	0.575123	16.044	0.00508655	16.044	0.00748357	16.044	0.0138888	16.044	0.0122913
-41	8708	12668.7	0.687361	1123	1813.19	0.61935	15.6989	0.00111516	15.6989	0.0226795	15.6989	0.026188	15.6989	0.00430321
-40	8987	12846.5	0.699567	1115	1853.42	0.601591	15.3684	0.00033385	15.3684	0.0259953	15.3684	0.030704	15.3684	0.000711981
-39	8243	12597.1	0.654356	1106	1834.54	0.602876	15.0515	0.00353298	15.0515	0.0142356	15.0515	0.0239721	15.0515	0.00187795
-38	7635	12198.2	0.625912	1092	1819.3	0.600232	14.7475	0.00630066	14.7475	0.00220159	14.7475	0.0117594	14.7475	0.00577133
-37	7097	12048	0.589058	1003	1814.3	0.55283	14.4554	0.00489658	14.4554	0.000586973	14.4554	0.00352893	14.4554	0.0089592
-36	6709	12090.7	0.554891	1004	1804.45	0.556402	14.1748	0.00124368	14.1748	0.0046384	14.1748	0.00409597	14.1748	0.00920749
-35	7185	12333.6	0.582554	1061	1862.51	0.569661	13.9048	0.000340002	13.9048	0.00530919	13.9048	0.0108517	13.9048	0.00657333
-34	7442	12293.6	0.605354	1006	1872.14	0.537353	13.6449	0.00405538	13.6449	0.0016971	13.6449	0.0172128	13.6449	0.00298822
-33	7816	11972.3	0.652842	1083	1825.36	0.593306	13.3945	0.00787763	13.3945	0.000307235	13.3945	0.0179401	13.3945	0.000827923
-32	8583	12275.8	0.699183	1057	1859.35	0.568479	13.1532	0.00674346	13.1532	0.00389058	13.1532	0.012087	13.1532	0.000837412
-31	8806	12188.4	0.722493	1134	1852.73	0.612071	12.9204	0.00221288	12.9204	0.00765626	12.9204	0.00427119	12.9204	0.00191161
-30	8655	12428.7	0.696371	1089	1892.29	0.575492	12.6957	0.000782531	12.6957	0.00688139	12.6957	0.00112152	12.6957	0.00255006
-29	8721	12095.4	0.721015	1047	1855.62	0.564233	12.4786	0.00572038	12.4786	0.00349005	12.4786	0.00459167	12.4786	0.00209204
-28	7625	11825.9	0.644774	1124	1829.55	0.614358	12.2689	0.0111583	12.2689	0.00235412	12.2689	0.0102546	12.2689	0.0010888
-27	7373	11877.5	0.620756	1017	1847.18	0.550568	12.0661	0.0091074	12.0661	0.00354192	12.0661	0.0117373	12.0661	0.000418147
-26	7096	11875.7	0.597522	1027	1825.37	0.562624	11.8699	0.00187611	11.8699	0.00386814	11.8699	0.00751013	11.8699	0.000317135
-25	7141	11712.5	0.609692	979	1792.64	0.546122	11.68	0.00240684	11.68	0.00395871	11.68	0.00257271	11.68	0.00041042
-24	7405	11977	0.618267	1058	1841.46	0.574543	11.4961	0.0195265	11.4961	0.00975912	11.4961	0.00291127	11.4961	0.000272619
-23	7854	11866.8	0.661844	976	1830.56	0.533169	11.3178	0.0412739	11.3178	0.0228676	11.3178	0.0082525	11.3178	3.15471e-05
-22	8628	12010.4	0.718374	1075	1854.71	0.579604	11.145	0.0428033	11.145	0.0328242	11.145	0.0111146	11.145	0.000434106
-21	9001	12293.5	0.732177	1088	1885.68	0.576981	10.9774	0.0177393	10.9774	0.0275092	10.9774	0.00651826	10.9774	0.00249146
-20	9016	12190.3	0.739602	1045	1846.34	0.565984	10.8148	0.00141013	10.8148	0.00952419	10.8148	0.00223664	10.8148	0.0071883
-19	8992	12880.5	0.698108	1058	1947.77	0.543187	10.6569	0.0590805	10.6569	0.000562075	10.6569	0.0175692	10.6569	0.0151658
-18	8192	12140.4	0.674771	1049	1854.19	0.565747	10.5036	0.228779	10.5036	0.0222276	10.5036	0.0675164	10.5036	0.0265048
-17	7304	11724.3	0.622981	938	1809.31	0.51843	10.3546	0.473374	10.3546	0.0698043	10.3546	0.146716	10.3546	0.0408244
-16	7221	11685	0.61797	962	1812.02	0.5309	10.2098	0.696177	10.2098	0.11414	10.2098	0.230949	10.2098	0.057166
-15	7251	11698.4	0.619827	916	1850.22	0.495077	10.069	0.78861	10.069	0.124802	10.069	0.285877	10.069	0.0730347
-14	7940	11947.7	0.664566	1017	1870.83	0.543609	9.93197	0.69472	9.93197	0.0947983	9.93197	0.282255	9.93197	0.0834357
-13	8182	11815.5	0.69248	1080	1877.22	0.575319	9.79866	0.467843	9.79866	0.0482738	9.79866	0.221754	9.79866	0.0832855
-12	8696	11625	0.748044	1042	1845.42	0.56464	9.66887	0.229915	9.66887	0.0145817	9.66887	0.136613	9.66887	0.0717968
-11	9107	11622.6	0.783562	1036	1839.71	0.563132	9.54248	0.0705504	9.54248	0.00232726	9.54248	0.0607147	9.54248	0.0525301
-10	9154	11683.9	0.78347	1059	1865.06	0.567809	9.41935	0.00721285	9.41935	0.00225316	9.41935	0.0140963	9.41935	0.0310337
-9	8874	11800.2	0.752022	1093	1856.77	0.588658	9.29936	0.00465493	9.29936	0.00309279	9.29936	0.000251594	9.29936	0.0135931
-8	8429	11681.8	0.72155	1065	1855.7	0.573907	9.18239	0.0146213	9.18239	0.0028754	9.18239	0.00709118	9.18239	0.00428692
-7	7788	11886.3	0.655206	993	1868.2	0.531527	9.06832	0.0128505	9.06832	0.00545458	9.06832	0.0172092	9.06832	0.00181315
-6	7136	11539.1	0.61842	1018	1833.95	0.555086	8.95706	0.00389469	8.95706	0.0107382	8.95706	0.0200635	8.95706	0.0018111
-5	7391	11580.2	0.638242	970	1815.11	0.534403	8.84848	4.18949e-05	8.84848	0.013708	8.84848	0.0155982	8.84848	0.00136854
-4	7672	11983	0.640239	1023	1891.45	0.540855	8.74251	0.00404516	8.74251	0.0107355	8.74251	0.00963872	8.74251	0.000516264
-3	7940	11579.7	0.68568	1017	1813.2	0.560886	8.63905	0.00868779	8.63905	0.00483989	8.63905	0.00695859	8.63905	0.000710326
-2	8767	12131	0.722693	1082	1943.8	0.556642	8.53801	0.00788871	8.53801	0.00210408	8.53801	0.00733195	8.53801	0.0021863
-1	8882	12035.3	0.737994	1063	1895.85	0.560698	8.43931	0.00325257	8.43931	0.00395491	8.43931	0.00715042	8.43931	0.00330571
0	9457	12320.1	0.767607	1025	1921.47	0.533446	8.34286	0.000200905	8.34286	0.00648322	8.34286	0.0045701	8.34286	0.00264982
1	9216	12376.5	0.744635	1076	1971.17	0.545867	8.24859	0.00127463	8.24859	0.00581921	8.24859	0.00133349	8.24859	0.000860475
2	8208	11888.1	0.690437	1065	1856.41	0.573689	8.15642	0.00397866	8.15642	0.00255578	8.15642	4.11975e-07	8.15642	9.751e-06
3	7659	11529.5	0.664293	904	1815.57	0.497914	8.0663	0.004696	8.0663	0.000476046	8.0663	0.00108551	8.0663	0.00128045
4	7126	11378.1	0.626292	932	1785.89	0.521868	7.97814	0.00286393	7.97814	0.00156198	7.97814	0.00270847	7.97814	0.00358768
5	7643	11824.1	0.64639	1028	1900.07	0.541031	7.89189	0.000688408	7.89189	0.00403859	7.89189	0.00301553	7.89189	0.00482035
6	7958	11711.2	0.679522	976	1869.14	0.522164	7.80749	0.000157368	7.80749	0.00506162	7.80749	0.00214573	7.80749	0.00424732
7	8383	11651.7	0.719463	1041	1869.2	0.556923	7.72487	0.00103218	7.72487	0.00378406	7.72487	0.00138875	7.72487	0.00300789
8	8947	11603.6	0.771053	1032	1868.67	0.552266	7.64398	0.00176578	7.64398	0.00155858	7.64398	0.00147528	7.64398	0.00244061
9	9372	11604	0.807654	1016	1877.73	0.541079	7.56477	0.0015131	7.56477	0.000148766	7.56477	0.00189947	7.56477	0.00263622
10	9272	11619.1	0.798	1064	1882.29	0.565269	7.48718	0.000672748	7.48718	0.000190955	7.48718	0.0018386	7.48718	0.00254579
11	9037	11618.9	0.777788	1054	1864.52	0.565294	7.41117	7.82122e-05	7.41117	0.0011625	7.41117	0.00130021	7.41117	0.00158142
12	8466	11637.8	0.727456	1141	1873.94	0.608879	7.33668	6.08452e-05	7.33668	0.00208572	7.33668	0.000932121	7.33668	0.000657256
13	7948	11716.3	0.678371	989	1883.63	0.52505	7.26368	0.000338562	7.26368	0.00203913	7.26368	0.00126841	7.26368	0.000887725
14	7689	11806.8	0.651234	997	1887.03	0.528345	7.19212	0.000543895	7.19212	0.000963444	7.19212	0.00243504	7.19212	0.0019766
15	7161	11408.2	0.627708	944	1781.84	0.52979	7.12195	0.000529343	7.12195	9.42529e-05	7.12195	0.00424373	7.12195	0.00242395
16	7495	11539	0.649535	923	1820.88	0.506899	7.05314	0.000344927	7.05314	0.000856663	7.05314	0.00612202	7.05314	0.00149544
17	8112	11899.6	0.681702	978	1861.78	0.525305	6.98565	0.000139592	6.98565	0.00280988	6.98565	0.00734692	6.98565	0.00105522
18	9111	12381.7	0.735846	1067	1971.81	0.541127	6.91943	6.02506e-05	6.91943	0.00348524	6.91943	0.0079212	6.91943	0.00455714
19	9263	12298.1	0.753203	1097	1930.11	0.568363	6.85446	0.000173336	6.85446	0.00154198	6.85446	0.00940872	6.85446	0.0140919
20	9323	12027.9	0.775113	1075	1875.25	0.573257	6.7907	0.00053661	6.7907	0.000138556	6.7907	0.0149711	6.7907	0.0281934
21	8869	12112.2	0.73224	1074	1917.23	0.560184	6.72811	0.00143765	6.72811	0.00576369	6.72811	0.0263433	6.72811	0.0418223
22	7892	11528	0.684596	994	1820.13	0.546116	6.66667	0.00341563	6.66667	0.0212501	6.66667	0.0401169	6.66667	0.049579
23	7735	11992.4	0.644994	1054	1899.71	0.554821	6.60633	0.00678773	6.60633	0.0406712	6.60633	0.0495354	6.60633	0.0494051
24	7320	11557.8	0.633341	977	1807.06	0.540658	6.54709	0.0108157	6.54709	0.0526939	6.54709	0.0492715	6.54709	0.042693
25	7456	11555.6	0.645226	976	1831.04	0.533029	6.48889	0.0134177	6.48889	0.0489511	6.48889	0.0387279	6.48889	0.0324006
26	7751	11851	0.654038	937	1865.54	0.502267	6.43172	0.0125767	6.43172	0.0317646	6.43172	0.0232773	6.43172	0.0217183
27	8204	11638.7	0.704888	1052	1846.72	0.569658	6.37555	0.00839862	6.37555	0.0128943	6.37555	0.0105091	6.37555	0.0130646
28	8841	11793.8	0.749634	1018	1862.94	0.546448	6.32035	0.0033425	6.32035	0.00217733	6.32035	0.00382058	6.32035	0.00735935
29	9000	11673.2	0.770998	1056	1876.9	0.562631	6.26609	0.000351982	6.26609	0.000257519	6.26609	0.00146382	6.26609	0.00431985
30	8893	11617.1	0.765512	977	1820.71	0.536605	6.21277	0.000541839	6.21277	0.00167112	6.21277	0.000545578	6.21277	0.00321999
31	9083	11666.1	0.778578	1038	1858.25	0.558591	6.16034	0.0025419	6.16034	0.00215074	6.16034	4.59928e-05	6.16034	0.003337
32	8376	11844.8	0.707144	1086	1885.26	0.576049	6.10879	0.00416559	6.10879	0.002527	6.10879	0.000516798	6.10879	0.00405706
33	7844	11949.1	0.65645	1098	1879.59	0.584171	6.05809	0.00436245	6.05809	0.00531588	6.05809	0.00196439	6.05809	0.00486016
34	7321	11738.7	0.623665	1022	1848.22	0.552963	6.00823	0.00364854	6.00823	0.00987125	6.00823	0.00304567	6.00823	0.00537349
35	7032	11713.1	0.600355	950	1808.9	0.525182	5.95918	0.00293157	5.95918	0.0123084	5.95918	0.00263873	5.95918	0.00537267
36	7376	11755.3	0.627462	1000	1818.69	0.549846	5.91093	0.00222465	5.91093	0.00977426	5.91093	0.00132767	5.91093	0.00470301
37	8206	12141.5	0.675863	1053	1861.09	0.565797	5.86345	0.00116273	5.86345	0.00434947	5.86345	0.000597085	5.86345	0.00340919
38	9001	12829.1	0.701606	1138	1934.42	0.588289	5.81673	0.000175353	5.81673	0.000869149	5.81673	0.000993632	5.81673	0.00184585
39	8751	12235.9	0.715192	1114	1853.47	0.601036	5.77075	0.000303623	5.77075	0.00165441	5.77075	0.0016347	5.77075	0.000567856
40	8940	12316.7	0.725846	1166	1885.71	0.618334	5.72549	0.00192378	5.72549	0.00470091	5.72549	0.00159853	5.72549	0.000129873
41	8497	12008.3	0.707592	1022	1833.68	0.557348	5.68093	0.00379685	5.68093	0.00616558	5.68093	0.00143107	5.68093	0.000588761
42	8034	11872.9	0.676669	1004	1832.55	0.547871	5.63707	0.00409604	5.63707	0.00451779	5.63707	0.00245499	5.63707	0.00122352
43	7593	11987.8	0.633395	1043	1835.47	0.568247	5.59387	0.00249126	5.59387	0.00168611	5.59387	0.00484145	5.59387	0.00122332
44	7304	11726.8	0.622846	954	1787.92	0.53358	5.55133	0.000538308	5.55133	0.000274436	5.55133	0.00706998	5.55133	0.000639476
45	7089	11862.9	0.597578	996	1827.52	0.545	5.50943	7.02608e-05	5.50943	0.000860508	5.50943	0.00720144	5.50943	0.000528272
46	7315	11895.6	0.614934	999	1854.99	0.538548	5.46816	0.00120534	5.46816	0.00183055	5.46816	0.004952	5.46816	0.00173468
47	7742	11797.2	0.656259	991	1840.53	0.538432	5.42751	0.00222089	5.42751	0.00161096	5.42751	0.00241207	5.42751	0.00342379
48	8310	12107.1	0.686374	1111	1868.12	0.594715	5.38745	0.00176292	5.38745	0.000785985	5.38745	0.00237998	5.38745	0.00375433
49	8810	12409.6	0.709936	1122	1900.56	0.590352	5.34799	0.00058402	5.34799	0.00178487	5.34799	0.00658849	5.34799	0.00251357
50	8933	12205.2	0.731903	1087	1863	0.583468	5.30909	0.000811988	5.30909	0.00681702	5.30909	0.0151481	5.30909	0.00308005
51	8471	12282.9	0.68966	1093	1871.93	0.583889	5.27076	0.00353291	5.27076	0.0157243	5.27076	0.0264904	5.27076	0.010802
52	7975	11995.7	0.66482	1095	1821.85	0.601036	5.23297	0.00722336	5.23297	0.0253097	5.23297	0.0374689	5.23297	0.0273883
53	7324	12293.7	0.59575	1077	1858.51	0.579497	5.19573	0.00902928	5.19573	0.0308311	5.19573	0.043909	5.19573	0.0468228
54	7211	12339.6	0.584377	1044	1871.9	0.557723	5.15901	0.00753024	5.15901	0.028969	5.15901	0.042665	5.15901	0.0580385
55	6881	12130	0.56727	1072	1812.28	0.59152	5.12281	0.00410716	5.12281	0.020374	5.12281	0.0340939	5.12281	0.0529563
56	7001	12008.5	0.583005	1038	1801.9	0.576059	5.08711	0.00157693	5.08711	0.00948932	5.08711	0.0220116	5.08711	0.0338393
57	7497	12159.2	0.61657	997	1818.33	0.548306	5.0519	0.00152181	5.0519	0.00188396	5.0519	0.0116097	5.0519	0.0126666
58	8281	12576.9	0.658431	1065	1835.46	0.580235	5.01718	0.00319464	5.01718	0.000984732	5.01718	0.00643305	5.01718	0.00184037
59	8722	12839.3	0.679321	1136	1852.02	0.613383	4.98294	0.00464676	4.98294	0.00606508	4.98294	0.00595097	4.98294	0.00505672
60	8840	12674.9	0.697444	1077	1817.13	0.592694	4.94915	0.00451181	4.94915	0.0128922	4.94915	0.0068545	4.94915	0.0155319
61	8176	12295.1	0.664981	993	1792.73	0.553903	4.91582	0.00299716	4.91582	0.016606	4.91582	0.0063898	4.91582	0.0226043
62	7703	12369.5	0.622741	1085	1789.15	0.606434	4.88294	0.0013048	4.88294	0.0149284	4.88294	0.00406555	4.88294	0.0209579
63	7194	12164.5	0.591391	1010	1771.66	0.570086	4.8505	0.000303619	4.8505	0.00936294	4.8505	0.00170603	4.8505	0.0133103
64	7145	12799.8	0.558213	1082	1851.1	0.584519	4.81848	1.39456e-05	4.81848	0.003488	4.81848	0.00163583	4.81848	0.00570287
65	6933	12398.1	0.559199	1040	1805.07	0.576156	4.78689	1.80368e-05	4.78689	0.000313567	4.78689	0.00438724	4.78689	0.00178966
66	6793	12269	0.553674	1080	1815.63	0.594835	4.7557	1.45662e-05	4.7557	0.000371877	4.7557	0.0083212	4.7557	0.000827563
67	7309	12282.7	0.595065	1070	1807.26	0.592055	4.72492	8.93691e-06	4.72492	0.00161212	4.72492	0.0106938	4.72492	0.000387428
68	7922	12662.1	0.625646	1101	1853.88	0.593888	4.69453	0.000141545	4.69453	0.00171367	4.69453	0.00980988	4.69453	1.13567e-05
69	8277	12888.5	0.642199	1057	1831.67	0.577068	4.66454	0.000504874	4.66454	0.000517753	4.66454	0.00691814	4.66454	0.0015745
70	8429	12771	0.660013	1028	1801.33	0.570689	4.63492	0.00110654	4.63492	0.000282742	4.63492	0.00548059	4.63492	0.00678632
71	8479	13173.7	0.64363	1046	1830.12	0.571546	4.60568	0.00187726	4.60568	0.00343102	4.60568	0.00804777	4.60568	0.0146956
72	8081	12845.6	0.629088	1100	1797.48	0.611967	4.5768	0.00265897	4.5768	0.00962906	4.5768	0.0135256	4.5768	0.0220323
73	7789	13222.7	0.589065	1117	1855.52	0.601988	4.54829	0.00318233	4.54829	0.0155646	4.54829	0.0178728	4.54829	0.0257776
							4.52012	0.00315784	4.52012	0.0174516	4.52012	0.0174961	4.52012	0.0246942
							4.49231	0.00250043	4.49231	0.0140236	4.49231	0.0124323	4.49231	0.0195722
							4.46483	0.00145839	4.46483	0.00771584	4.46483	0.00668781	4.46483	0.0127343
							4.43769	0.000503539	4.43769	0.00240187	4.43769	0.00431284	4.43769	0.00655009
							4.41088	3.28751e-05	4.41088	0.000232486	4.41088	0.00557495	4.41088	0.00236797
							4.38438	0.000106523	4.38438	0.000709462	4.38438	0.00752166	4.38438	0.000442813
							4.35821	0.000435847	4.35821	0.00185524	4.35821	0.00714729	4.35821	8.31454e-05
							4.33234	0.000624248	4.33234	0.00216208	4.33234	0.004292	4.33234	0.000219976
							4.30678	0.000506444	4.30678	0.00146453	4.30678	0.00136754	4.30678	0.000189604
							4.28152	0.000269771	4.28152	0.000493294	4.28152	0.000209279	4.28152	5.42976e-05
							4.25656	0.000224119	4.25656	0.000131752	4.25656	0.000421771	4.25656	0.00028763
							4.23188	0.000488776	4.23188	0.000770759	4.23188	0.000566516	4.23188	0.00115294
							4.20749	0.000853902	4.20749	0.00214113	4.20749	0.000203619	4.20749	0.00243353
							4.18338	0.000971706	4.18338	0.00345488	4.18338	0.00033508	4.18338	0.00365364
							4.15954	0.000719937	4.15954	0.00385284	4.15954	0.00181078	4.15954	0.00448209
							4.13598	0.000306669	4.13598	0.00314232	4.13598	0.00401302	4.13598	0.00503938
							4.11268	5.09626e-05	4.11268	0.00192416	4.11268	0.00536779	4.11268	0.00583217
							4.08964	8.58693e-05	4.08964	0.000960094	4.08964	0.00506323	4.08964	0.00741839
							4.06685	0.000270072	4.06685	0.000545115	4.06685	0.00380883	4.06685	0.0101286
							4.04432	0.000396531	4.04432	0.00056749	4.04432	0.00273807	4.04432	0.0138698
							4.02204	0.00040204	4.02204	0.00111665	4.02204	0.00224268	4.02204	0.0179515
							4	0.000365722	4	0.00263686	4	0.00187952	4	0.0210771
							3.9782	0.000370636	3.9782	0.00511096	3.9782	0.001244	3.9782	0.0218124
							3.95664	0.000404742	3.95664	0.00730436	3.95664	0.000749758	3.95664	0.0194931
							3.93531	0.000417735	3.93531	0.00748301	3.93531	0.00109141	3.93531	0.0147527
							3.91421	0.000415211	3.91421	0.00510672	3.91421	0.00229585	3.91421	0.00913027
							3.89333	0.000430058	3.89333	0.00179466	3.89333	0.0036139	3.89333	0.00425729
							3.87268	0.000433124	3.87268	0.000219483	3.87268	0.00416053	3.87268	0.00122153
							3.85224	0.000357033	3.85224	0.0014903	3.85224	0.00369427	3.85224	0.000194118
							3.83202	0.000215145	3.83202	0.00407372	3.83202	0.00276209	3.83202	0.000554309
							3.81201	0.00013282	3.81201	0.00539293	3.81201	0.00213062	3.81201	0.00137534
							3.79221	0.000219543	3.79221	0.00422996	3.79221	0.00220601	3.79221	0.00181735
							3.77261	0.000407023	3.77261	0.00179029	3.77261	0.00287114	3.77261	0.00148797
							3.75321	0.000491519	3.75321	0.000184884	3.75321	0.00360618	3.75321	0.00065895
							3.73402	0.000363862	3.73402	0.000178598	3.73402	0.00380928	3.73402	4.29608e-05
							3.71501	0.000132708	3.71501	0.000884978	3.71501	0.00330457	3.71501	0.000273983
							3.6962	9.03704e-06	3.6962	0.00110522	3.6962	0.00264721	3.6962	0.00139017
							3.67758	6.80208e-05	3.67758	0.000620753	3.67758	0.00291592	3.67758	0.00272545
							3.65915	0.000175573	3.65915	0.000110503	3.65915	0.00499586	3.65915	0.00340034
							3.6409	0.000184172	3.6409	6.56839e-05	3.6409	0.00871596	3.6409	0.00298778
							3.62283	0.000119504	3.62283	0.00028589	3.62283	0.0127939	3.62283	0.0018154
							3.60494	0.000137772	3.60494	0.00033069	3.60494	0.0157054	3.60494	0.000655287
							3.58722	0.000305378	3.58722	0.000143274	3.58722	0.0163081	3.58722	7.66518e-05
							3.56968	0.000487544	3.56968	3.66313e-05	3.56968	0.0141093	3.56968	0.000109799
							3.55231	0.000512314	3.55231	0.000182762	3.55231	0.00970713	3.55231	0.000427357
							3.53511	0.000372366	3.53511	0.000406673	3.53511	0.00482319	3.53511	0.000728698
							3.51807	0.00022975	3.51807	0.000466212	3.51807	0.00152395	3.51807	0.000971398
							3.5012	0.000229892	3.5012	0.000365912	3.5012	0.000920404	3.5012	0.00122666
							3.48449	0.000347247	3.48449	0.00027278	3.48449	0.00212481	3.48449	0.00142596
							3.46793	0.000457873	3.46793	0.000237911	3.46793	0.00288753	3.46793	0.00140058
							3.45154	0.000500037	3.45154	0.000176446	3.45154	0.00177428	3.45154	0.00108035
							3.43529	0.000502728	3.43529	6.22715e-05	3.43529	0.000113171	3.43529	0.000602618
							3.4192	0.000469282	3.4192	1.91922e-05	3.4192	0.00137083	3.4192	0.000221303
							3.40326	0.000341486	3.40326	0.000146499	3.40326	0.00757336	3.40326	5.38312e-05
							3.38747	0.0001502	3.38747	0.000343591	3.38747	0.0166352	3.38747	1.56773e-05
							3.37182	0.000101702	3.37182	0.000416797	3.37182	0.0232309	3.37182	4.27446e-05
							3.35632	0.000434473	3.35632	0.000311112	3.35632	0.0226712	3.35632	0.000266658
							3.34096	0.00113748	3.34096	0.000150796	3.34096	0.0153709	3.34096	0.000869547
							3.32574	0.0018296	3.32574	5.43355e-05	3.32574	0.00656072	3.32574	0.0017553
							3.31066	0.00204896	3.31066	1.84548e-05	3.31066	0.00113846	3.31066	0.00247728
							3.29571	0.00166164	3.29571	4.24772e-06	3.29571	5.90397e-05	3.29571	0.00254634
							3.2809	0.000951836	3.2809	4.0349e-05	3.2809	0.000867733	3.2809	0.00187053
							3.26622	0.000349011	3.26622	0.000157471	3.26622	0.00112346	3.26622	0.00090884
							3.25167	6.84922e-05	3.25167	0.000272753	3.25167	0.00129539	3.25167	0.000233925
							3.23725	2.45837e-05	3.23725	0.000270943	3.23725	0.00381606	3.23725	9.69387e-06
							3.22296	4.35211e-05	3.22296	0.000179394	3.22296	0.00984318	3.22296	1.29135e-05
							3.20879	5.95096e-05	3.20879	0.000164924	3.20879	0.0171241	3.20879	3.56018e-05
							3.19475	8.98197e-05	3.19475	0.000281152	3.19475	0.0212747	3.19475	0.00017374
							3.18083	0.000117406	3.18083	0.000330083	3.18083	0.0196907	3.18083	0.000657319
							3.16703	9.31235e-05	3.16703	0.000167475	3.16703	0.0135469	3.16703	0.00145458
							3.15335	3.94478e-05	3.15335	5.21219e-05	3.15335	0.00644419	3.15335	0.00217237
							3.13978	7.3355e-05	3.13978	0.000496854	3.13978	0.00188641	3.13978	0.00235081
							3.12634	0.000256835	3.12634	0.00161934	3.12634	0.00116471	3.12634	0.00190326
							3.11301	0.000462402	3.11301	0.00276451	3.11301	0.0029727	3.11301	0.0011916
							3.09979	0.000480933	3.09979	0.00305634	3.09979	0.00502006	3.09979	0.00061326
							3.08668	0.000274584	3.08668	0.00226013	3.08668	0.00582166	3.08668	0.000297909
							3.07368	7.79496e-05	3.07368	0.00102476	3.07368	0.00522207	3.07368	0.000173713
							3.0608	0.000173528	3.0608	0.000222228	3.0608	0.00387182	3.0608	0.000170689
							3.04802	0.000573251	3.04802	4.51845e-05	3.04802	0.00249689	3.04802	0.000334377
							3.03534	0.000987291	3.03534	7.22714e-05	3.03534	0.0015081	3.03534	0.00077653
							3.02277	0.0010861	3.02277	0.000147991	3.02277	0.00108577	3.02277	0.00158654
							3.01031	0.000803677	3.01031	0.000795793	3.01031	0.00140004	3.01031	0.00279032
							2.99795	0.000384644	2.99795	0.00257862	2.99795	0.00252257	2.99795	0.00433349
							2.98569	0.000107293	2.98569	0.00505777	2.98569	0.00412486	2.98569	0.00594944
							2.97352	3.65799e-05	2.97352	0.00675272	2.97352	0.00546578	2.97352	0.00705231
							2.96146	5.81939e-05	2.96146	0.00645696	2.96146	0.00581502	2.96146	0.00710941
							2.94949	5.96436e-05	2.94949	0.00437889	2.94949	0.00493703	2.94949	0.00610298
							2.93763	2.82235e-05	2.93763	0.0018843	2.93763	0.00329353	2.93763	0.00450151
							2.92585	5.60591e-06	2.92585	0.000319336	2.92585	0.00169599	2.92585	0.00294289
							2.91417	2.14227e-05	2.91417	2.68699e-05	2.91417	0.000652865	2.91417	0.00182442
							2.90258	0.000102308	2.90258	0.000359218	2.90258	0.000198541	2.90258	0.00107663
							2.89109	0.000307164	2.89109	0.000566135	2.89109	0.000203153	2.89109	0.00049154
							2.87968	0.000661258	2.87968	0.000440217	2.87968	0.000581152	2.87968	0.000104511
							2.86837	0.00105154	2.86837	0.00019769	2.86837	0.00117992	2.86837	3.45672e-05
							2.85714	0.00125397	2.85714	6.12002e-05	2.85714	0.00164283	2.85714	0.000172411
							2.846	0.00108954	2.846	3.67053e-05	2.846	0.00175484	2.846	0.0002988
							2.83495	0.00062901	2.83495	5.349e-05	2.83495	0.00193172	2.83495	0.000681091
							2.82398	0.000213156	2.82398	0.00021153	2.82398	0.00319616	2.82398	0.00245828
							2.8131	0.000151986	2.8131	0.00085588	2.8131	0.00640794	2.8131	0.00693678
							2.8023	0.000461891	2.8023	0.00239248	2.8023	0.0109909	2.8023	0.0142233
							2.79159	0.000889113	2.79159	0.00489916	2.79159	0.0148043	2.79159	0.0223957
							2.78095	0.0011333	2.78095	0.00768482	2.78095	0.0157006	2.78095	0.0279525
							2.7704	0.00109724	2.7704	0.00931015	2.7704	0.0130234	2.7704	0.0280232
							2.75992	0.000908547	2.75992	0.00858038	2.75992	0.00819318	2.75992	0.022605
							2.74953	0.00074301	2.74953	0.00560777	2.74953	0.00390411	2.74953	0.0142521
							2.73921	0.000692683	2.73921	0.002015	2.73921	0.00211141	2.73921	0.00629016
							2.72897	0.000734349	2.72897	9.14246e-05	2.72897	0.00309563	2.72897	0.00131345
							2.71881	0.000787641	2.71881	0.000910273	2.71881	0.00590508	2.71881	2.3358e-05
							2.70872	0.000799114	2.70872	0.00332326	2.70872	0.00887001	2.70872	0.00122749
							2.69871	0.00076098	2.69871	0.0051475	2.69871	0.0104673	2.69871	0.00316646
							2.68877	0.000687293	2.68877	0.00493609	2.68877	0.00997953	2.68877	0.0045262
							2.6789	0.00059513	2.6789	0.0030295	2.6789	0.00752004	2.6789	0.00475794
							2.6691	0.000504752	2.6691	0.00104009	2.6691	0.00420952	2.6691	0.00408988
							2.65938	0.000451221	2.65938	9.75245e-05	2.65938	0.0017955	2.65938	0.00308458
							2.64973	0.000472077	2.64973	7.86505e-05	2.64973	0.00152694	2.64973	0.00213069
							2.64014	0.000566569	2.64014	0.000265262	2.64014	0.0032707	2.64014	0.00135999
							2.63063	0.000691229	2.63063	0.000221657	2.63063	0.00541436	2.63063	0.000778907
							2.62118	0.000796842	2.62118	7.83896e-05	2.62118	0.00612345	2.62118	0.000364322
							2.61181	0.000838077	2.61181	0.000129024	2.61181	0.00490349	2.61181	0.000145532
							2.6025	0.000774416	2.6025	0.000454414	2.6025	0.00269853	2.6025	0.000231243
							2.59325	0.000599045	2.59325	0.000956971	2.59325	0.00107969	2.59325	0.000652834
							2.58407	0.00035249	2.58407	0.00150325	2.58407	0.00129939	2.58407	0.00115477
							2.57496	0.000115614	2.57496	0.00186095	2.57496	0.00351377	2.57496	0.00120566
							2.56591	9.72892e-07	2.56591	0.00166319	2.56591	0.00685875	2.56591	0.000529775
							2.55692	0.000117921	2.55692	0.000881441	2.55692	0.0100511	2.55692	2.46854e-05
							2.54799	0.000504912	2.54799	0.000259298	2.54799	0.012032	2.54799	0.0018397
							2.53913	0.00108902	2.53913	0.000990975	2.53913	0.012386	2.53913	0.00808594
							2.53033	0.00170592	2.53033	0.00385041	2.53033	0.011146	2.53033	0.0188633
							2.52159	0.00215706	2.52159	0.00816239	2.52159	0.00866547	2.52159	0.0305345
							2.51291	0.00231771	2.51291	0.0118315	2.51291	0.00581104	2.51291	0.0372204
							2.50429	0.00223996	2.50429	0.0130825	2.50429	0.00350664	2.50429	0.0356298
							2.49573	0.00204505	2.49573	0.0116404	2.49573	0.00210253	2.49573	0.0270806
							2.48722	0.00174212	2.48722	0.00838334	2.48722	0.00149524	2.48722	0.0157783
							2.47878	0.00128879	2.47878	0.00480687	2.47878	0.00151585	2.47878	0.0064737
							2.47039	0.000747387	2.47039	0.00222753	2.47039	0.00209559	2.47039	0.0016705
							2.46206	0.000296556	2.46206	0.00093768	2.46206	0.00316261	2.46206	0.000412375
							2.45378	0.000133009	2.45378	0.000486316	2.45378	0.0044011	2.45378	0.000652556
							2.44556	0.000293266	2.44556	0.000450933	2.44556	0.00526036	2.44556	0.0016801
							2.4374	0.000580498	2.4374	0.000751533	2.4374	0.00526628	2.4374	0.00392321
							2.42928	0.00071175	2.42928	0.00144203	2.42928	0.00422181	2.42928	0.007099
							2.42123	0.000535308	2.42123	0.00225353	2.42123	0.00250129	2.42123	0.00921549
							2.41322	0.000194492	2.41322	0.00248017	2.41322	0.00139441	2.41322	0.00821625
							2.40527	1.29411e-05	2.40527	0.00165513	2.40527	0.00237862	2.40527	0.00449043
							2.39737	0.000168814	2.39737	0.000392789	2.39737	0.00590201	2.39737	0.00100355
							2.38953	0.000571212	2.38953	0.000327974	2.38953	0.0110451	2.38953	0.000970043
							2.38173	0.00094882	2.38173	0.00294627	2.38173	0.0155022	2.38173	0.00516427
							2.37398	0.00105575	2.37398	0.00770227	2.37398	0.0166124	2.37398	0.0109164
							2.36629	0.000885363	2.36629	0.0117977	2.36629	0.0137673	2.36629	0.0144529
							2.35864	0.000607278	2.35864	0.0126466	2.35864	0.00874308	2.35864	0.0142212
							2.35105	0.000365434	2.35105	0.00972405	2.35105	0.00393016	2.35105	0.0110453
							2.3435	0.000214516	2.3435	0.00488712	2.3435	0.00113049	2.3435	0.00679228
							2.336	0.000150087	2.336	0.00120189	2.336	0.000637634	2.336	0.00343138
							2.32855	0.000146347	2.32855	3.13909e-05	2.32855	0.00114958	2.32855	0.00169485
							2.32114	0.000175585	2.32114	0.000195434	2.32114	0.00131939	2.32114	0.000986097
							2.31379	0.000207663	2.31379	0.000190909	2.31379	0.000821836	2.31379	0.000661911
							2.30648	0.000216112	2.30648	8.56991e-05	2.30648	0.000232445	2.30648	0.000668692
							2.29921	0.000197939	2.29921	0.00120861	2.29921	0.00029038	2.29921	0.00148097
							2.29199	0.000171617	2.29199	0.00399612	2.29199	0.000997201	2.29199	0.00353302
							2.28482	0.000148244	2.28482	0.00689179	2.28482	0.00179686	2.28482	0.00652007
							2.27769	0.000129143	2.27769	0.00761291	2.27769	0.00224499	2.27769	0.00916656
							2.27061	0.000129952	2.27061	0.00550262	2.27061	0.00238078	2.27061	0.0100955
							2.26357	0.000193516	2.26357	0.00237125	2.26357	0.00276622	2.26357	0.00894895
							2.25657	0.000364144	2.25657	0.000491848	2.25657	0.00363312	2.25657	0.00637646
							2.24961	0.000643434	2.24961	0.000588222	2.24961	0.00447425	2.24961	0.00361443
							2.2427	0.000954874	2.2427	0.00156942	2.2427	0.0048134	2.2427	0.00181928
							2.23583	0.00113329	2.23583	0.0018706	2.23583	0.00488268	2.23583	0.00119245
							2.22901	0.00104759	2.22901	0.00119315	2.22901	0.00580515	2.22901	0.00156392
							2.22222	0.000758387	2.22222	0.000341192	2.22222	0.00870355	2.22222	0.00349946
							2.21548	0.000428136	2.21548	0.00042718	2.21548	0.0131827	2.21548	0.00800314
							2.20877	0.000184294	2.20877	0.0020787	2.20877	0.0171975	2.20877	0.0149941
							2.20211	0.000100719	2.20211	0.00511467	2.20211	0.0185794	2.20211	0.0230001
							2.19549	0.000163566	2.19549	0.00883293	2.19549	0.0163759	2.19549	0.0296387
							2.18891	0.000282714	2.18891	0.0113101	2.18891	0.0111382	2.18891	0.031675
							2.18236	0.000391213	2.18236	0.0105848	2.18236	0.00544999	2.18236	0.0274764
							2.17586	0.000465431	2.17586	0.00680997	2.17586	0.00318046	2.17586	0.0193943
							2.16939	0.000488527	2.16939	0.00215472	2.16939	0.00552949	2.16939	0.0107434
							2.16296	0.000463132	2.16296	5.86847e-07	2.16296	0.0105078	2.16296	0.00383335
							2.15657	0.000426129	2.15657	0.00199303	2.15657	0.0153541	2.15657	0.00036357
							2.15022	0.000407897	2.15022	0.00625153	2.15022	0.0170175	2.15022	0.000391997
							2.14391	0.000404741	2.14391	0.00937103	2.14391	0.0145123	2.14391	0.00266447
							2.13763	0.000389913	2.13763	0.00865254	2.13763	0.0101196	2.13763	0.00525887
							2.13139	0.000345079	2.13139	0.00483114	2.13139	0.00604515	2.13139	0.00617912
							2.12518	0.000280384	2.12518	0.0014487	2.12518	0.00309711	2.12518	0.00519288
							2.11901	0.000209807	2.11901	0.000305691	2.11901	0.00149355	2.11901	0.00345772
							2.11288	0.000132409	2.11288	0.000681318	2.11288	0.00101123	2.11288	0.0018881
							2.10678	5.31571e-05	2.10678	0.000954225	2.10678	0.0010793	2.10678	0.000888439
							2.10072	1.25818e-05	2.10072	0.000422074	2.10072	0.00117194	2.10072	0.000389666
							2.09469	5.67363e-05	2.09469	3.79946e-05	2.09469	0.00100921	2.09469	8.78646e-05
							2.0887	0.000202047	2.0887	0.00067294	2.0887	0.000547563	2.0887	0.000118484
							2.08274	0.000426513	2.08274	0.00192453	2.08274	0.000357558	2.08274	0.000793919
							2.07681	0.000624067	2.07681	0.00250743	2.07681	0.00141548	2.07681	0.0019395
							2.07092	0.000640738	2.07092	0.00171776	2.07092	0.0041768	2.07092	0.00281836
							2.06506	0.000470772	2.06506	0.000476918	2.06506	0.00856079	2.06506	0.00273045
							2.05924	0.000222778	2.05924	3.70533e-05	2.05924	0.0127216	2.05924	0.00177915
							2.05345	3.51444e-05	2.05345	0.000625928	2.05345	0.0138727	2.05345	0.000739347
							2.04769	4.09297e-05	2.04769	0.0013943	2.04769	0.0121472	2.04769	0.000137082
							2.04196	0.000204922	2.04196	0.00142286	2.04196	0.00896824	2.04196	0.000137064
							2.03626	0.000340153	2.03626	0.000716375	2.03626	0.00504045	2.03626	0.000373025
							2.0306	0.000359338	2.0306	0.000116336	2.0306	0.00164939	2.0306	0.000477439
							2.02497	0.000242955	2.02497	0.000243199	2.02497	0.000725061	2.02497	0.000530817
							2.01936	6.8743e-05	2.01936	0.000678905	2.01936	0.00138442	2.01936	0.000443707
							2.01379	6.61133e-05	2.01379	0.0010319	2.01379	0.00197004	2.01379	0.000259454
							2.00825	0.000161919	2.00825	0.00122873	2.00825	0.00208211	2.00825	0.000241537
							2.00274	0.000214016	2.00274	0.00131679	2.00274	0.00208358	2.00274	0.000276303

## Sheet: Fig. 2
	Acral Melanoma			Cutaneous Melanoma			Prostate Cancer
Position relative to Dyad (bp)	Observed Mutations	Expected Mutations	Mutation Enrichment	Observed Mutations	Expected Mutations	Mutation Enrichment	Observed Mutations	Expected Mutations	Mutation Enrichment
-73	89	125.874	0.707054	7578	12229	0.619675	305	387.402	0.787295
-72	84	127.921	0.656657	8120	12420.8	0.653741	312	398.137	0.78365
-71	98	128.785	0.760961	8210	12456.4	0.659099	293	401.454	0.729847
-70	109	128.154	0.850539	7741	12474.9	0.620528	306	395.404	0.773892
-69	82	126.393	0.64877	7229	12200.3	0.592526	275	388.184	0.708428
-68	80	124.931	0.640352	6769	11904.3	0.568618	263	382.825	0.686999
-67	87	123.838	0.702531	6528	11718.5	0.557067	259	379.01	0.683359
-66	77	124.521	0.618371	6644	11863.1	0.560057	237	379.634	0.624285
-65	83	123.191	0.673749	6804	11649.7	0.584051	286	377.36	0.757898
-64	74	122.777	0.602717	6964	11604.2	0.600126	256	376.75	0.679496
-63	94	120.653	0.779092	7205	11259.3	0.639913	284	372.483	0.76245
-62	82	121.935	0.672491	7766	11513.6	0.674506	289	373.216	0.774351
-61	87	122.604	0.7096	7914	11585.1	0.683121	295	376.229	0.784097
-60	98	125.312	0.782047	8333	11989.6	0.695021	284	382.263	0.742944
-59	77	124.41	0.61892	7896	11658.5	0.677271	340	380.963	0.892475
-58	73	122.555	0.59565	7086	11398.6	0.621656	256	373.377	0.685634
-57	60	120.987	0.495922	6487	11291.4	0.574507	271	364.65	0.743179
-56	73	119.926	0.608709	6242	11101.6	0.56226	255	363.612	0.701296
-55	89	123.346	0.72155	6766	11546.8	0.585966	233	376.891	0.618217
-54	81	128.185	0.631897	7468	12626	0.591476	304	390.523	0.778444
-53	85	125.636	0.676556	7748	12252.5	0.632363	321	388.977	0.825242
-52	81	128.748	0.629138	8119	12599.2	0.644404	289	395.455	0.730803
-51	85	125.803	0.67566	8004	12200.6	0.656036	284	389.658	0.728845
-50	89	126.102	0.70578	8037	12339.3	0.651332	315	386.908	0.814147
-49	73	125.826	0.580167	7565	12128.7	0.623725	314	385.084	0.815406
-48	67	124.007	0.540294	6897	11705.5	0.589208	277	379.933	0.729075
-47	98	123.898	0.79097	6607	11713.3	0.564058	287	377.921	0.759419
-46	101	124.32	0.812422	6616	11807.4	0.560326	292	378.16	0.772159
-45	91	126.269	0.720684	6924	12216.3	0.566784	302	381.994	0.790588
-44	93	122.959	0.756348	6954	11646.2	0.597103	258	378.788	0.681119
-43	98	124.279	0.788547	7293	11820.9	0.616961	250	383.239	0.652335
-42	91	123.693	0.735692	8057	11757.6	0.685258	254	384.744	0.66018
-41	93	125.854	0.73895	8391	12117.5	0.692469	261	389.892	0.669417
-40	87	127.226	0.68382	8664	12291.8	0.704858	319	391.58	0.814648
-39	83	126.065	0.658393	7933	12045.8	0.658569	243	388.193	0.625978
-38	91	124.185	0.732779	7329	11649.8	0.629108	337	382.422	0.881225
-37	83	123.453	0.672319	6805	11500.1	0.591732	254	379.023	0.670144
-36	84	123.326	0.681122	6417	11546.8	0.555736	329	377.06	0.872541
-35	75	124.305	0.603355	6886	11787	0.584205	286	378.002	0.756611
-34	90	124.078	0.725348	7156	11745.5	0.609254	283	379.863	0.745005
-33	79	122.451	0.645158	7512	11426.7	0.65741	312	380.966	0.818971
-32	94	124.158	0.757099	8234	11723.3	0.702363	326	386.215	0.844089
-31	112	123.263	0.908624	8469	11639.8	0.72759	317	384.801	0.823802
-30	80	124.642	0.641836	8350	11874.6	0.703179	267	385.52	0.692571
-29	99	123.725	0.800162	8383	11545.7	0.72607	299	383.395	0.779874
-28	71	122.681	0.578739	7331	11285.2	0.649612	285	380.643	0.748733
-27	90	122.785	0.732987	7069	11337.6	0.6235	292	377.765	0.772967
-26	73	122.821	0.59436	6796	11338.9	0.59935	362	376.984	0.960254
-25	63	122.043	0.516213	6852	11179.1	0.612932	254	376.288	0.675015
-24	82	123.11	0.666069	7105	11433.6	0.621416	328	377.053	0.869904
-23	78	121.828	0.640249	7547	11324.3	0.666446	264	377.324	0.699663
-22	85	122.659	0.69298	8327	11463.7	0.726379	267	383.591	0.696053
-21	91	124.696	0.729772	8706	11743.1	0.741373	320	390.707	0.819029
-20	79	123.884	0.637694	8732	11646.1	0.749779	344	388.691	0.885022
-19	100	127.439	0.784691	8663	12322.7	0.703009	315	392.283	0.802991
-18	81	124.515	0.650524	7873	11594.4	0.679035	298	387.43	0.769172
-17	80	122.421	0.653481	7039	11185.2	0.629314	306	380.717	0.803746
-16	94	122.023	0.770348	6916	11148.7	0.620339	314	375.793	0.835566
-15	96	122.037	0.786646	6940	11167.3	0.621459	249	375.163	0.663712
-14	77	123.044	0.625793	7625	11411.7	0.668175	335	378.23	0.885705
-13	82	122.334	0.670294	7882	11275.4	0.699041	314	379.478	0.827452
-12	85	121.264	0.700952	8392	11084.8	0.757071	324	379.15	0.854543
-11	93	120.829	0.769684	8770	11078.9	0.791593	308	377.838	0.815165
-10	108	120.826	0.893845	8818	11138.4	0.791676	329	376.743	0.873274
-9	76	122.365	0.621091	8580	11258.8	0.762073	282	380.522	0.741087
-8	80	122.207	0.654627	8116	11146.9	0.728098	230	379.918	0.605394
-7	82	123.229	0.665428	7490	11348.6	0.65999	316	379.418	0.832855
-6	65	121.498	0.534987	6861	11010.2	0.623149	346	376.702	0.918497
-5	86	121.907	0.705454	7101	11049.6	0.642649	303	377.425	0.802809
-4	82	123.342	0.664816	7349	11442.4	0.642259	255	378.357	0.673967
-3	86	120.365	0.714494	7616	11044.6	0.689569	273	373.754	0.730426
-2	77	123.75	0.622223	8455	11581.8	0.730027	353	383.666	0.920072
-1	83	123.381	0.672713	8556	11488	0.744776	297	389.536	0.762446
0	84	124.853	0.672793	9142	11768.2	0.776842	258	393.38	0.655855
1	96	125.15	0.767082	8890	11820.9	0.752057	347	390.319	0.889016
2	93	122.74	0.757701	7886	11341.6	0.695318	252	381.388	0.660744
3	78	121.266	0.643212	7350	10995.7	0.668443	288	375.693	0.766583
4	74	120.553	0.613837	6828	10854	0.629078	290	373.51	0.776418
5	91	123.006	0.739802	7340	11295.8	0.6498	287	377.592	0.760079
6	86	122.337	0.702978	7663	11182.5	0.685267	322	378.359	0.851043
7	79	122.09	0.647065	8076	11116.5	0.726488	280	379.7	0.737425
8	71	121.451	0.584598	8653	11061.5	0.782266	277	379.455	0.729994
9	100	120.469	0.830087	9051	11058.5	0.818466	271	376.583	0.719629
10	92	120.587	0.762933	8940	11073.7	0.807322	307	377.274	0.813732
11	89	121.581	0.732025	8700	11075.6	0.785508	286	380.294	0.75205
12	81	122.118	0.663292	8133	11103.1	0.732501	263	380.294	0.69157
13	90	122.349	0.7356	7659	11186.9	0.684642	272	378.505	0.718618
14	86	122.913	0.699683	7371	11277.9	0.653579	284	377.702	0.751915
15	90	120.797	0.745053	6847	10884.7	0.629049	249	374.091	0.665613
16	86	121.284	0.709077	7205	11005.5	0.654675	281	375.337	0.74866
17	88	122.738	0.716973	7812	11353.2	0.688091	284	381.109	0.745194
18	87	125.092	0.695486	8773	11826.2	0.74183	284	389.594	0.728964
19	110	124.814	0.881313	8891	11746.1	0.756934	297	393.576	0.754619
20	80	123.409	0.648249	8992	11480	0.783277	264	390.641	0.675812
21	92	123.555	0.744605	8540	11560.6	0.738715	290	383.318	0.756553
22	81	120.21	0.673823	7587	10994.1	0.690098	278	373.837	0.743639
23	99	123.368	0.802475	7442	11452.6	0.649806	249	378.146	0.658477
24	77	121.761	0.632385	7033	11028.1	0.637736	278	376.753	0.737884
25	95	121.699	0.780617	7146	11027.3	0.648027	283	377.188	0.75029
26	66	123.124	0.536044	7476	11314.1	0.66077	284	379.618	0.74812
27	93	121.939	0.762673	7887	11104.7	0.710238	262	379.334	0.690684
28	96	122.329	0.784768	8511	11253.2	0.75632	345	380.375	0.906999
29	77	120.859	0.637104	8690	11128.6	0.780869	232	376.951	0.615464
30	94	120.78	0.778274	8547	11073.4	0.771849	302	377.61	0.799768
31	84	121.613	0.690714	8775	11125.7	0.788716	283	380.331	0.744088
32	74	122.46	0.60428	8099	11304.5	0.716443	254	379.581	0.669158
33	61	123.071	0.495648	7547	11413.8	0.661219	295	378.324	0.779755
34	90	122.287	0.735976	7008	11208.1	0.625264	278	375.861	0.739636
35	92	122.07	0.753667	6722	11176	0.601466	271	375.83	0.72107
36	89	122.49	0.726592	7069	11215.3	0.630299	335	380.761	0.879816
37	107	124.526	0.859258	7845	11594.4	0.676617	278	387.532	0.71736
38	85	127.223	0.668117	8669	12271.1	0.706458	313	391.943	0.798585
39	93	124.003	0.749982	8429	11690.6	0.721005	274	388.919	0.704516
40	78	124.796	0.625018	8634	11765.7	0.73383	305	390.45	0.78115
41	81	122.656	0.660385	8197	11461.8	0.715155	279	383.825	0.726893
42	83	121.914	0.680807	7727	11329.9	0.681998	279	377.676	0.738728
43	95	123.158	0.771366	7288	11444.7	0.636802	327	377.301	0.866682
44	95	122.098	0.778062	6996	11192.7	0.625052	317	376.416	0.842154
45	78	122.8	0.635179	6788	11326.4	0.599306	292	377.339	0.773841
46	100	122.938	0.81342	6998	11356.6	0.616206	258	378.233	0.682119
47	78	122.447	0.63701	7440	11256.7	0.660941	280	379.917	0.737004
48	76	123.852	0.613637	7992	11556.7	0.691545	307	383.999	0.799482
49	88	124.541	0.706594	8510	11855.3	0.717825	293	385.198	0.760648
50	83	123.35	0.672882	8653	11655.5	0.742396	188	384.661	0.488742
51	94	124.236	0.756626	8144	11730.2	0.694277	241	386.686	0.623245
52	79	122.568	0.644541	7638	11449.9	0.667083	262	381.597	0.686588
53	87	124.105	0.701021	7022	11743.8	0.597935	263	380.496	0.691203
54	92	124.48	0.739076	6902	11791.3	0.585345	273	379.473	0.71942
55	93	123.522	0.752903	6584	11584.7	0.568337	266	377.5	0.704635
56	74	123.313	0.6001	6702	11462.1	0.584709	297	378.607	0.784455
57	81	124	0.653223	7211	11611.2	0.621038	290	382.197	0.758771
58	76	125.905	0.60363	7953	12025.1	0.661369	248	387.72	0.639637
59	81	127.106	0.637265	8406	12284.3	0.684287	265	391.333	0.677173
60	84	125.9	0.667194	8537	12123	0.704199	282	389.729	0.723579
61	66	123.574	0.534095	7875	11744.7	0.670516	274	384.773	0.712108
62	69	124.24	0.555376	7402	11814.1	0.626541	267	383.384	0.69643
63	83	122.862	0.675555	6870	11617.6	0.591345	249	378.622	0.657649
64	84	126.364	0.664745	6848	12243.2	0.559329	289	382.19	0.756169
65	81	124.623	0.649959	6649	11849.1	0.561141	271	378.902	0.715225
66	80	123.979	0.64527	6501	11718.4	0.554769	264	378.137	0.698159
67	82	124.093	0.660796	6990	11727.4	0.59604	296	380.298	0.778337
68	95	125.714	0.755682	7587	12103	0.626871	313	384.613	0.813805
69	88	126.141	0.697635	7952	12330.3	0.644915	312	387.248	0.805685
70	75	125.924	0.595598	8138	12216.9	0.666128	308	389.924	0.789898
71	94	128.799	0.729819	8155	12611.9	0.646613	302	395.46	0.763667
72	95	125.894	0.754606	7744	12290.6	0.630073	287	389.627	0.736602
73	88	128.31	0.68584	7467	12654.4	0.590072	305	390.903	0.780244

## Sheet: Fig. 3
	CPDs						mCPDs						Repair						mCPD
Position relative to Dyad (bp)	Irradiated Cells (CPD-seq Reads)	Irradiated Naked DNA (CPD-seq Reads)	Enrichment	Irradiated Cells (CPD-seq Reads/Total Dipyrimidine Reads mapped to feature)	Irradiated Naked DNA (CPD-seq Reads/Total Dipyrimidine Reads mapped to feature)	Enrichment (Normalized for sequencing depth)	Irradiated Cells (CPD-seq Reads)	Irradiated Naked DNA (CPD-seq Reads)	Enrichment	Irradiated Cells (CPD-seq Reads/Total Dipyrimidine Reads mapped to feature)	Irradiated Naked DNA (CPD-seq Reads/Total Dipyrimidine Reads mapped to feature)	Enrichment (Normalized for sequencing depth)	Irradiated Cells (CPD-seq Reads)	Irradiated Naked DNA (CPD-seq Reads)	Enrichment	Irradiated Cells (CPD-seq Reads/Total Dipyrimidine Reads mapped to feature)	Irradiated Naked DNA (CPD-seq Reads/Total Dipyrimidine Reads mapped to feature)	Enrichment (Normalized for sequencing depth)	Period	Power
-73	88315	37401	2.3613	0.00634644	0.00623747	1.01747	57143	25896	2.20663	0.00710655	0.00686682	1.03491	68635	111947	0.613103	0.00564742	0.00542843	1.04034	50.3448	0.0019868
-72	84806	36190	2.34335	0.00609427	0.00603551	1.00974	57540	26015	2.2118	0.00715592	0.00689837	1.03733	64538	107705	0.599211	0.00531031	0.00522273	1.01677	47.0968	0.000787555
-71	82665	35742	2.31283	0.00594042	0.0059608	0.996581	56032	26015	2.15383	0.00696838	0.00689837	1.01015	64374	108099	0.59551	0.00529682	0.00524184	1.01049	44.2424	0.000426741
-70	81923	36527	2.24281	0.0058871	0.00609171	0.966411	54162	26096	2.07549	0.00673582	0.00691985	0.973405	66660	113861	0.585451	0.00548492	0.00552124	0.993421	41.7143	0.00107697
-69	82656	37419	2.20893	0.00593977	0.00624047	0.951814	52825	25765	2.05026	0.00656954	0.00683208	0.961573	70904	121701	0.582608	0.00583412	0.00590141	0.988597	39.4595	0.00195653
-68	83829	38276	2.19012	0.00602407	0.0063834	0.943708	51757	25694	2.01436	0.00643672	0.00681325	0.944735	76438	127870	0.597779	0.00628947	0.00620055	1.01434	37.4359	0.00253532
-67	85675	39296	2.18025	0.00615672	0.00655351	0.939454	51876	25935	2.00023	0.00645152	0.00687716	0.938108	80292	132562	0.605694	0.00660658	0.00642807	1.02777	35.6098	0.00277974
-66	88341	40253	2.19464	0.0063483	0.00671311	0.945658	53133	26288	2.02119	0.00660785	0.00697076	0.947937	81779	133573	0.612242	0.00672894	0.0064771	1.03888	33.9535	0.00238311
-65	90294	40022	2.25611	0.00648865	0.00667459	0.972143	54729	26150	2.09289	0.00680633	0.00693417	0.981564	83574	131591	0.635104	0.00687663	0.00638099	1.07768	32.4444	0.00157398
-64	90862	39072	2.3255	0.00652947	0.00651615	1.00204	55708	25464	2.18772	0.00692808	0.00675227	1.02604	87339	129552	0.674162	0.00718642	0.00628211	1.14395	31.0638	0.000980084
-63	91748	38403	2.38908	0.00659313	0.00640458	1.02944	56119	24939	2.25025	0.0069792	0.00661305	1.05537	91683	128517	0.713392	0.00754386	0.00623193	1.21052	29.7959	0.00121993
-62	93003	38110	2.44038	0.00668332	0.00635571	1.05155	56082	24664	2.27384	0.0069746	0.00654013	1.06643	93304	130857	0.713023	0.00767724	0.0063454	1.20989	28.6275	0.00259009
-61	93025	38650	2.40686	0.0066849	0.00644577	1.0371	55466	24822	2.23455	0.00689799	0.00658203	1.048	92083	135429	0.679936	0.00757677	0.0065671	1.15375	27.5472	0.00386655
-60	92667	39751	2.33119	0.00665918	0.00662939	1.00449	54823	25308	2.16623	0.00681802	0.0067109	1.01596	91923	141994	0.647372	0.00756361	0.00688544	1.09849	26.5455	0.00345511
-59	93077	40444	2.30138	0.00668864	0.00674496	0.991649	53316	25204	2.11538	0.0066306	0.00668332	0.992112	94324	151066	0.624389	0.00776116	0.00732535	1.05949	25.614	0.00159856
-58	93893	41626	2.25563	0.00674728	0.00694209	0.971938	51481	25199	2.04298	0.0064024	0.00668199	0.958156	97356	155211	0.627249	0.00801064	0.00752635	1.06435	24.7458	0.000357515
-57	94056	42763	2.19947	0.00675899	0.00713171	0.947738	50756	25327	2.00403	0.00631223	0.00671594	0.939889	93611	148420	0.630717	0.0077025	0.00719705	1.07023	23.9344	0.00196709
-56	91043	41252	2.207	0.00654247	0.00687972	0.95098	50837	25050	2.02942	0.00632231	0.00664249	0.951798	82159	134334	0.611602	0.0067602	0.006514	1.0378	23.1746	0.00640009
-55	85336	38256	2.23066	0.00613236	0.00638006	0.961175	52235	25307	2.06405	0.00649617	0.00671063	0.968041	71004	118329	0.600056	0.00584235	0.0057379	1.0182	22.4615	0.0105424
-54	81562	35948	2.26889	0.00586116	0.00599515	0.977649	54535	25711	2.12108	0.0067822	0.00681776	0.994785	64543	104765	0.616074	0.00531072	0.00508017	1.04538	21.791	0.0109039
-53	80709	34742	2.3231	0.00579986	0.00579402	1.00101	55657	25552	2.17819	0.00692174	0.0067756	1.02157	66931	98928	0.676563	0.00550721	0.00479713	1.14802	21.1594	0.00715532
-52	80613	34233	2.35483	0.00579296	0.00570914	1.01468	56059	25388	2.20809	0.00697173	0.00673211	1.03559	66973	100650	0.665405	0.00551067	0.00488063	1.12909	20.5634	0.00248256
-51	81318	34903	2.32983	0.00584362	0.00582087	1.00391	56148	25562	2.19654	0.0069828	0.00677825	1.03018	65455	105802	0.618656	0.00538577	0.00513045	1.04976	20	0.000289987
-50	82818	36522	2.26762	0.00595141	0.00609088	0.977102	55193	25784	2.14059	0.00686404	0.00683712	1.00394	70488	113923	0.618734	0.00579989	0.00552425	1.0499	19.4667	0.00106939
-49	83803	37953	2.20807	0.0060222	0.00632953	0.951444	53366	25934	2.05776	0.00663682	0.00687689	0.96509	75025	123993	0.605074	0.0061732	0.00601255	1.02672	18.961	0.00282247
-48	84395	39002	2.16386	0.00606474	0.00650448	0.932395	51109	25779	1.98258	0.00635613	0.00683579	0.929831	78619	131066	0.599843	0.00646893	0.00635553	1.01784	18.481	0.00425487
-47	85923	40013	2.14738	0.00617454	0.00667308	0.925291	50612	25708	1.96873	0.00629432	0.00681697	0.923332	81411	134058	0.607282	0.00669866	0.00650062	1.03046	18.0247	0.00590482
-46	87855	40417	2.17371	0.00631338	0.00674046	0.936639	52093	25830	2.01676	0.00647851	0.00684932	0.945862	83394	132423	0.629755	0.00686182	0.00642133	1.0686	17.5904	0.00856862
-45	88995	40058	2.22165	0.0063953	0.00668059	0.957296	53703	26063	2.06051	0.00667873	0.0069111	0.966378	82457	126163	0.653575	0.00678472	0.00611778	1.10902	17.1765	0.0111292
-44	89083	38990	2.28477	0.00640163	0.00650247	0.98449	55193	26054	2.11841	0.00686404	0.00690872	0.993533	77300	119687	0.645851	0.0063604	0.00580375	1.09591	16.7816	0.0103367
-43	88495	37443	2.36346	0.00635937	0.00624448	1.0184	56620	25583	2.21319	0.0070415	0.00678382	1.03799	74250	115392	0.643459	0.00610944	0.00559548	1.09185	16.4045	0.0054599
-42	87935	36734	2.39383	0.00631913	0.00612624	1.03149	57072	25456	2.24199	0.00709772	0.00675014	1.05149	75428	113866	0.662428	0.00620636	0.00552148	1.12404	16.044	0.000752822
-41	88371	37402	2.36273	0.00635046	0.00623764	1.01809	57223	25877	2.21135	0.00711649	0.00686178	1.03712	77589	116366	0.666767	0.00638417	0.00564271	1.1314	15.6989	0.000812312
-40	89394	38083	2.34735	0.00642397	0.00635121	1.01146	56805	25875	2.19536	0.00706451	0.00686125	1.02962	79907	122841	0.650491	0.0065749	0.00595669	1.10378	15.3684	0.00578528
-39	89519	39061	2.29177	0.00643296	0.00651432	0.987511	54609	25834	2.11384	0.00679141	0.00685038	0.991392	82017	132391	0.619506	0.00674852	0.00641978	1.05121	15.0515	0.0104626
-38	88806	40124	2.21329	0.00638172	0.0066916	0.953692	51552	25593	2.0143	0.00641123	0.00678647	0.944707	86740	140629	0.6168	0.00713714	0.00681925	1.04662	14.7475	0.00967771
-37	89678	40923	2.19138	0.00644438	0.00682485	0.944253	50079	25255	1.98293	0.00622804	0.00669684	0.929996	91811	145087	0.6328	0.00755439	0.00703542	1.07376	14.4554	0.00475467
-36	92307	41866	2.20482	0.00663331	0.00698211	0.950043	51328	25584	2.00625	0.00638337	0.00678408	0.940933	92698	144785	0.640246	0.00762737	0.00702078	1.0864	14.1748	0.00127362
-35	93979	41729	2.25213	0.00675346	0.00695927	0.970427	53374	25957	2.05625	0.00663782	0.00688299	0.964379	90562	138495	0.653901	0.00745162	0.00671577	1.10957	13.9048	0.00235445
-34	93731	40580	2.30978	0.00673564	0.00676764	0.99527	55232	26093	2.11674	0.00686889	0.00691906	0.992749	84633	129558	0.653244	0.00696377	0.00628241	1.10846	13.6449	0.00494272
-33	92336	38627	2.39045	0.00663539	0.00644194	1.03003	56563	25511	2.2172	0.00703441	0.00676473	1.03987	79874	123297	0.647818	0.00657219	0.0059788	1.09925	13.3945	0.00401462
-32	91763	37515	2.44603	0.00659421	0.00625648	1.05398	57240	25189	2.27242	0.00711861	0.00667934	1.06576	80838	121849	0.663428	0.00665151	0.00590859	1.12574	13.1532	0.000622093
-31	92426	38018	2.43111	0.00664186	0.00634037	1.04755	57157	25454	2.2455	0.00710829	0.00674961	1.05314	83060	124083	0.669391	0.00683434	0.00601692	1.13585	12.9204	0.00113886
-30	92904	39094	2.37643	0.00667621	0.00651982	1.02399	55908	25402	2.20093	0.00695296	0.00673582	1.03224	85012	132998	0.639198	0.00699495	0.00644922	1.08462	12.6957	0.00871157
-29	93434	40024	2.33445	0.00671429	0.00667492	1.0059	54051	25085	2.15471	0.00672201	0.00665177	1.01056	86065	145048	0.593355	0.0070816	0.00703353	1.00683	12.4786	0.0168919
-28	94397	41492	2.27507	0.0067835	0.00691974	0.980311	51926	24943	2.08179	0.00645774	0.00661411	0.976358	89092	153702	0.579641	0.00733067	0.00745318	0.983563	12.2689	0.015612
-27	95905	43332	2.21326	0.00689186	0.0072266	0.953679	50641	25275	2.0036	0.00629793	0.00670215	0.939688	92956	159914	0.581287	0.0076486	0.0077544	0.986356	12.0661	0.00569811
-26	97997	44202	2.21703	0.0070422	0.0073717	0.955302	50923	25565	1.9919	0.006333	0.00677905	0.934202	94092	161413	0.582927	0.00774207	0.00782709	0.989138	11.8699	0.000139283
-25	99299	44214	2.24587	0.00713576	0.0073737	0.967732	52053	25649	2.02944	0.00647353	0.00680132	0.951805	92080	155880	0.590711	0.00757652	0.00755879	1.00235	11.68	0.00904698
-24	99192	42937	2.31018	0.00712807	0.00716073	0.995439	53868	25682	2.0975	0.00669925	0.00681007	0.983727	86549	143869	0.601582	0.00712142	0.00697636	1.02079	11.4961	0.0238249
-23	97198	40594	2.39439	0.00698478	0.00676998	1.03173	55874	25319	2.2068	0.00694873	0.00671381	1.03499	79275	130135	0.609175	0.0065229	0.00631039	1.03368	11.3178	0.0229059
-22	93794	38518	2.43507	0.00674016	0.00642376	1.04926	57276	25183	2.27439	0.00712309	0.00667775	1.06669	73534	123076	0.597468	0.00605052	0.00596809	1.01381	11.145	0.00508124
-21	92059	37478	2.45635	0.00661548	0.00625032	1.05842	57468	25167	2.28347	0.00714696	0.00667351	1.07095	73529	121750	0.603934	0.00605011	0.00590379	1.02478	10.9774	0.0119394
-20	92439	38016	2.43158	0.00664279	0.00634004	1.04775	56871	25362	2.24237	0.00707272	0.00672522	1.05167	74785	124882	0.598845	0.00615346	0.00605566	1.01615	10.8148	0.109567
-19	92133	39486	2.33331	0.0066208	0.0065852	1.00541	54948	25698	2.13822	0.00683357	0.00681431	1.00283	75538	134807	0.560342	0.00621542	0.00653694	0.950815	10.6569	0.330329
-18	92049	40616	2.26632	0.00661477	0.00677365	0.976544	52448	25384	2.06618	0.00652266	0.00673105	0.96904	78653	148337	0.530232	0.00647172	0.00719302	0.899723	10.5036	0.616095
-17	93467	41847	2.23354	0.00671667	0.00697895	0.962418	50557	25083	2.01559	0.00628748	0.00665124	0.945311	83397	159297	0.523532	0.00686207	0.00772448	0.888353	10.3546	0.842311
-16	96395	43533	2.2143	0.00692708	0.00726013	0.954126	49805	25049	1.9883	0.00619396	0.00664222	0.932514	89187	165015	0.540478	0.00733848	0.00800175	0.917109	10.2098	0.900411
-15	100211	44336	2.26026	0.0072013	0.00739404	0.973932	50981	25068	2.03371	0.00634021	0.00664726	0.953809	89920	162831	0.552229	0.00739879	0.00789585	0.937048	10.069	0.758653
-14	102325	43469	2.35398	0.00735321	0.00724945	1.01431	53539	25094	2.13354	0.00665834	0.00665415	1.00063	86109	153447	0.561164	0.00708522	0.00744081	0.952211	9.93197	0.486318
-13	101937	41708	2.44406	0.00732533	0.00695576	1.05313	55419	24859	2.22933	0.00689214	0.00659184	1.04556	84765	145146	0.583998	0.00697463	0.00703829	0.990956	9.79866	0.217869
-12	100589	40196	2.50246	0.00722846	0.0067036	1.07829	56092	24514	2.28816	0.00697584	0.00650035	1.07315	83952	141495	0.593321	0.00690773	0.00686124	1.00678	9.66887	0.0533802
-11	100673	39737	2.53348	0.0072345	0.00662705	1.09166	56770	24298	2.33641	0.00706016	0.00644308	1.09577	84156	141093	0.596458	0.00692452	0.00684175	1.0121	9.54248	0.00131032
-10	101811	40353	2.52301	0.00731628	0.00672979	1.08715	56534	24561	2.30178	0.00703081	0.00651282	1.07953	86626	146741	0.590333	0.00712776	0.00711563	1.0017	9.41935	0.00940176
-9	101660	41773	2.43363	0.00730542	0.0069666	1.04863	54699	24935	2.19366	0.0068026	0.00661199	1.02883	86398	156541	0.551919	0.007109	0.00759084	0.936523	9.29936	0.0217485
-8	100719	43391	2.3212	0.0072378	0.00723644	1.00019	52453	25073	2.09201	0.00652328	0.00664858	0.981153	85184	164481	0.517896	0.00700911	0.00797586	0.87879	9.18239	0.0166139
-7	100317	44329	2.26301	0.00720891	0.00739288	0.975116	50802	24905	2.03983	0.00631795	0.00660404	0.956681	85933	169805	0.506069	0.00707074	0.00823403	0.858722	9.06832	0.00478325
-6	100022	44789	2.23318	0.00718772	0.00746959	0.962264	49755	24764	2.00917	0.00618774	0.00656665	0.942299	85627	170413	0.502468	0.00704556	0.00826351	0.852611	8.95706	0.000961586
-5	99947	44057	2.26858	0.00718233	0.00734751	0.977518	50445	24730	2.03983	0.00627356	0.00655763	0.95668	85453	166215	0.514111	0.00703124	0.00805994	0.872368	8.84848	0.00574509
-4	100565	43162	2.32994	0.00722674	0.00719825	1.00396	52249	24716	2.11397	0.00649791	0.00655392	0.991454	83678	155675	0.537517	0.00688519	0.00754885	0.912085	8.74251	0.00996071
-3	99783	41872	2.38305	0.00717054	0.00698311	1.02684	54123	24753	2.18652	0.00673097	0.00656373	1.02548	77483	140947	0.549731	0.00637545	0.00683467	0.932811	8.63905	0.00788874
-2	96371	39114	2.46385	0.00692535	0.00652316	1.06166	55797	24587	2.26937	0.00693915	0.00651971	1.06433	69810	129757	0.538006	0.0057441	0.00629206	0.912914	8.53801	0.0027209
-1	92814	37266	2.49058	0.00666974	0.00621496	1.07318	56779	24565	2.31138	0.00706128	0.00651388	1.08404	67209	124561	0.539567	0.00553009	0.0060401	0.915563	8.43931	0.000213501
0	91445	37515	2.43756	0.00657136	0.00625648	1.05033	56169	24639	2.27968	0.00698542	0.0065335	1.06917	70716	126092	0.560829	0.00581865	0.00611434	0.951641	8.34286	0.0014529
1	93329	39276	2.37623	0.00670675	0.00655017	1.0239	54736	25029	2.1869	0.0068072	0.00663692	1.02566	75576	138495	0.545695	0.00621854	0.00671577	0.925961	8.24859	0.00300819
2	96066	41470	2.31652	0.00690343	0.00691607	0.998172	52987	24997	2.11973	0.00658969	0.00662843	0.994155	80339	156611	0.512984	0.00661045	0.00759424	0.870456	8.15642	0.00231446
3	98546	43843	2.2477	0.00708165	0.00731182	0.96852	50625	24781	2.0429	0.00629594	0.00657116	0.958118	84085	170852	0.492151	0.00691868	0.0082848	0.835105	8.0663	0.000564514
4	101042	45606	2.21554	0.00726102	0.00760584	0.954662	49474	24929	1.9846	0.0061528	0.0066104	0.930775	86893	178619	0.486471	0.00714973	0.00866143	0.825468	7.97814	8.49391e-05
5	103365	46028	2.2457	0.00742795	0.00767622	0.967657	50560	25235	2.00357	0.00628786	0.00669154	0.939672	94643	175777	0.538427	0.00778741	0.00852362	0.913628	7.89189	0.00107587
6	104319	44890	2.32388	0.0074965	0.00748644	1.00134	52177	25232	2.06789	0.00648895	0.00669075	0.96984	92681	164802	0.562378	0.00762598	0.00799143	0.95427	7.80749	0.00179997
7	103763	42708	2.42959	0.00745655	0.00712254	1.0469	53989	24540	2.20004	0.0067143	0.00650725	1.03182	82825	154121	0.537402	0.006815	0.00747349	0.91189	7.72487	0.00134564
8	102415	41082	2.49294	0.00735968	0.00685136	1.07419	55709	24256	2.29671	0.00692821	0.00643194	1.07716	81028	145115	0.558371	0.00666714	0.00703678	0.94747	7.64398	0.000896572
9	100935	40324	2.5031	0.00725332	0.00672495	1.07857	55740	24309	2.29298	0.00693206	0.006446	1.07541	81357	140567	0.578777	0.00669421	0.00681624	0.982097	7.56477	0.0017632
10	101589	40054	2.5363	0.00730032	0.00667992	1.09288	56109	24076	2.3305	0.00697795	0.00638421	1.093	82500	145065	0.568711	0.00678826	0.00703436	0.965015	7.48718	0.00342101
11	102985	41137	2.50346	0.00740064	0.00686054	1.07873	56222	24156	2.32745	0.00699201	0.00640542	1.09158	83443	155625	0.53618	0.00686585	0.00754642	0.909816	7.41117	0.00409779
12	103775	43849	2.36664	0.00745741	0.00731283	1.01977	53978	25002	2.15895	0.00671293	0.00662976	1.01255	85451	166686	0.512647	0.00703108	0.00808278	0.869883	7.33668	0.00293343
13	104549	45658	2.28983	0.00751303	0.00761452	0.986672	52231	25420	2.05472	0.00649567	0.0067406	0.963664	86529	176011	0.491611	0.00711978	0.00853496	0.83419	7.26368	0.00103064
14	103782	45691	2.27139	0.00745791	0.00762002	0.978726	50927	25073	2.03115	0.0063335	0.00664858	0.952609	85675	177856	0.48171	0.00704951	0.00862443	0.817388	7.19212	3.7325e-05
15	101497	44714	2.26992	0.00729371	0.00745708	0.978092	49859	24704	2.01826	0.00620068	0.00655074	0.946562	83182	169216	0.491573	0.00684438	0.00820547	0.834124	7.12195	0.000270027
16	99011	42719	2.31773	0.00711506	0.00712437	0.998694	50812	24422	2.08058	0.0063192	0.00647596	0.975793	78567	155079	0.506626	0.00646465	0.00751995	0.859667	7.05314	0.000710263
17	95993	40834	2.35081	0.00689819	0.00681001	1.01295	52805	24591	2.14733	0.00656705	0.00652077	1.0071	73518	138309	0.531549	0.00604921	0.00670675	0.901958	6.98565	0.000539364
18	93120	39428	2.36177	0.00669173	0.00657552	1.01767	55016	25015	2.19932	0.00684202	0.0066332	1.03148	73813	125967	0.585971	0.00607348	0.00610827	0.994303	6.91943	9.84079e-05
19	91650	37786	2.4255	0.00658609	0.00630168	1.04513	56191	24895	2.25712	0.00698815	0.00660138	1.05859	73338	123883	0.591994	0.00603439	0.00600722	1.00452	6.85446	0.000157357
20	92809	37684	2.46282	0.00666938	0.00628467	1.06121	56246	24866	2.26196	0.00699499	0.00659369	1.06086	74699	130968	0.570361	0.00614638	0.00635078	0.967815	6.7907	0.000759918
21	96982	39939	2.42825	0.00696926	0.00666074	1.04632	55795	25215	2.21277	0.0069389	0.00668624	1.03779	81189	143037	0.567608	0.00668039	0.00693602	0.963145	6.72811	0.00119035
22	100247	42505	2.35848	0.00720389	0.00708868	1.01625	54353	25220	2.15515	0.00675957	0.00668756	1.01077	83350	156007	0.534271	0.0068582	0.00756495	0.906576	6.66667	0.00094897
23	100432	43817	2.29208	0.00721718	0.00730749	0.987642	52546	25154	2.08897	0.00653484	0.00667006	0.979728	84533	166729	0.507008	0.00695554	0.00808487	0.860316	6.60633	0.00038528
24	99846	44410	2.24828	0.00717507	0.00740638	0.968768	50564	24999	2.02264	0.00628835	0.00662896	0.948618	85168	171038	0.497948	0.00700779	0.00829382	0.844942	6.54709	0.000151269
25	99971	44585	2.24226	0.00718405	0.00743557	0.966174	49935	24646	2.02609	0.00621013	0.00653536	0.950236	87439	170040	0.514226	0.00719465	0.00824542	0.872563	6.48889	0.000356257
26	100938	44087	2.28952	0.00725354	0.00735252	0.986539	51120	24801	2.06121	0.0063575	0.00657646	0.966706	88363	165094	0.535228	0.00727068	0.00800559	0.908201	6.43172	0.000555945
27	101409	43134	2.35102	0.00728739	0.00719358	1.01304	52628	24855	2.1174	0.00654504	0.00659078	0.993061	86640	156214	0.554624	0.00712891	0.00757498	0.941112	6.37555	0.000420776
28	101332	41844	2.42166	0.00728185	0.00697844	1.04348	54660	24785	2.20537	0.00679775	0.00657222	1.03432	85619	146301	0.585225	0.0070449	0.00709429	0.993038	6.32035	0.000156153
29	101712	40633	2.50319	0.00730916	0.00677648	1.07861	56478	24774	2.27973	0.00702384	0.0065693	1.06919	85233	140571	0.606334	0.00701314	0.00681644	1.02886	6.26609	0.000166853
30	101356	40019	2.5327	0.00728358	0.00667408	1.09132	56719	24589	2.30668	0.00705382	0.00652024	1.08183	84980	141596	0.600158	0.00699232	0.00686614	1.01838	6.21277	0.000489827
31	100561	40454	2.48581	0.00722645	0.00674663	1.07112	55765	24654	2.2619	0.00693517	0.00653748	1.06083	85380	147503	0.578836	0.00702523	0.00715258	0.982196	6.16034	0.000761845
32	100863	41976	2.40287	0.00724815	0.00700046	1.03538	54901	25177	2.1806	0.00682772	0.00667616	1.0227	90335	156729	0.576377	0.00743294	0.00759996	0.978024	6.10879	0.000705192
33	101332	43879	2.30935	0.00728185	0.00731783	0.995084	53371	25556	2.08839	0.00663744	0.00677666	0.979457	92079	164549	0.559584	0.00757644	0.00797916	0.949529	6.05809	0.000426604
34	100128	44539	2.2481	0.00719533	0.0074279	0.96869	51226	25284	2.02602	0.00637068	0.00670454	0.950205	87612	164921	0.531236	0.00720889	0.0079972	0.901427	6.00823	0.000176895
35	96974	43705	2.21883	0.00696868	0.00728881	0.95608	50015	25087	1.99366	0.00622008	0.0066523	0.935027	82124	157905	0.520085	0.00675732	0.00765698	0.882505	5.95918	6.61199e-05
36	93833	42221	2.22242	0.00674297	0.00704132	0.957628	50588	25232	2.00491	0.00629134	0.00669075	0.940305	77938	147144	0.529672	0.00641289	0.00713517	0.898772	5.91093	9.00097e-05
37	92281	40722	2.26612	0.00663144	0.00679133	0.976457	52521	25589	2.05248	0.00653174	0.00678541	0.962614	75064	135365	0.55453	0.00617641	0.00656399	0.940954	5.86345	0.000273393
38	92447	39545	2.33777	0.00664337	0.00659503	1.00733	54979	25648	2.1436	0.00683742	0.00680106	1.00535	73024	125707	0.580906	0.00600856	0.00609567	0.98571	5.81673	0.000634478
39	92840	38262	2.42643	0.00667161	0.00638107	1.04553	57101	25241	2.26223	0.00710132	0.00669313	1.06099	72444	120851	0.599449	0.00596083	0.0058602	1.01717	5.77075	0.000978972
40	92205	37539	2.45625	0.00662598	0.00626049	1.05838	57651	25147	2.29256	0.00716972	0.00666821	1.07521	74189	123540	0.600526	0.00610442	0.00599059	1.019	5.72549	0.000999053
41	93654	38632	2.42426	0.0067301	0.00644277	1.0446	57145	25521	2.23914	0.00710679	0.00676738	1.05015	82202	132974	0.618181	0.00676374	0.00644805	1.04896	5.68093	0.000682282
42	96512	40698	2.37142	0.00693548	0.00678732	1.02183	55812	25519	2.18708	0.00694102	0.00676685	1.02574	90974	145495	0.625272	0.00748552	0.00705521	1.06099	5.63707	0.00044513
43	98637	42625	2.31406	0.00708819	0.00710869	0.997115	53830	25367	2.12205	0.00669453	0.00672654	0.99524	92579	156905	0.590032	0.00761758	0.00760849	1.00119	5.59387	0.000729692
44	98843	43760	2.25875	0.00710299	0.00729798	0.973282	51481	25158	2.04631	0.0064024	0.00667112	0.959718	93277	162843	0.572803	0.00767502	0.00789643	0.97196	5.55133	0.00139892
45	97294	44055	2.20847	0.00699168	0.00734718	0.951614	50210	25134	1.99769	0.00624433	0.00666476	0.936917	92742	161610	0.573863	0.00763099	0.00783664	0.973758	5.50943	0.00176033
46	96159	43228	2.22446	0.00691012	0.00720926	0.958506	50379	25017	2.01379	0.00626535	0.00663373	0.944467	87075	154049	0.565242	0.0071647	0.00747	0.95913	5.46816	0.00135971
47	94444	41365	2.28319	0.00678687	0.00689856	0.98381	51530	24689	2.08716	0.00640849	0.00654676	0.97888	86605	143652	0.602881	0.00712603	0.00696584	1.023	5.42751	0.000562008
48	92965	39954	2.3268	0.00668059	0.00666324	1.0026	53778	25047	2.14708	0.00668806	0.00664169	1.00698	84924	131573	0.645452	0.00698771	0.00638012	1.09523	5.38745	0.000183721
49	93491	38726	2.41417	0.00671839	0.00645845	1.04025	56422	25246	2.23489	0.00701688	0.00669446	1.04816	81236	122498	0.663162	0.00668426	0.00594006	1.12528	5.34799	0.000526884
50	92920	37504	2.4776	0.00667736	0.00625465	1.06758	57707	25166	2.29305	0.00717669	0.00667325	1.07544	81775	120925	0.676246	0.00672861	0.00586378	1.14749	5.30909	0.00102462
51	91415	37597	2.43144	0.0065692	0.00627016	1.04769	57360	25499	2.2495	0.00713353	0.00676155	1.05502	82880	124813	0.664033	0.00681953	0.00605232	1.12676	5.27076	0.000973469
52	92269	38658	2.3868	0.00663057	0.00644711	1.02846	56380	25732	2.19105	0.00701166	0.00682333	1.0276	87381	132524	0.65936	0.00718988	0.00642623	1.11883	5.23297	0.000400705
53	93376	40188	2.32348	0.00671013	0.00670227	1.00117	54918	25902	2.12022	0.00682984	0.00686841	0.994384	91497	140860	0.64956	0.00752855	0.00683045	1.1022	5.19573	7.41322e-05
54	93259	41791	2.23156	0.00670172	0.00696961	0.961563	53249	25995	2.04843	0.00662227	0.00689307	0.960714	91131	145588	0.625951	0.00749844	0.00705972	1.06214	5.15901	0.000552598
55	92195	41993	2.19548	0.00662526	0.00700329	0.94602	51449	25503	2.01737	0.00639842	0.00676261	0.946146	88571	146319	0.605328	0.0072878	0.00709516	1.02715	5.12281	0.00144159
56	90289	41215	2.19068	0.00648829	0.00687355	0.943951	50610	25411	1.99166	0.00629407	0.00673821	0.934087	85587	141796	0.603592	0.00704227	0.00687584	1.0242	5.08711	0.00184931
57	88998	40300	2.20839	0.00639552	0.00672095	0.95158	51736	25763	2.00815	0.00643411	0.00683155	0.941823	82424	132408	0.6225	0.00678201	0.00642061	1.05629	5.0519	0.00137218
58	88862	39313	2.26037	0.00638574	0.00655634	0.973979	54176	26010	2.08289	0.00673756	0.00689705	0.976876	80229	122695	0.65389	0.0066014	0.00594961	1.10955	5.01718	0.000537343
59	89028	38054	2.33952	0.00639767	0.00634638	1.00808	56578	25927	2.1822	0.00703628	0.00687504	1.02345	77836	115468	0.674092	0.0064045	0.00559917	1.14383	4.98294	0.000206576
60	88634	37116	2.38803	0.00636936	0.00618994	1.02899	57612	25778	2.23493	0.00716487	0.00683553	1.04818	75260	113268	0.664442	0.00619254	0.00549249	1.12746	4.94915	0.000590036
61	87996	37055	2.37474	0.00632351	0.00617977	1.02326	57148	25932	2.20376	0.00710717	0.00687636	1.03356	80050	117121	0.683481	0.00658667	0.00567932	1.15976	4.91582	0.00113693
62	88475	37512	2.35858	0.00635793	0.00625599	1.0163	56404	25939	2.17449	0.00701464	0.00687822	1.01983	83857	123143	0.680973	0.00689992	0.00597134	1.15551	4.88294	0.00123473
63	89317	38663	2.31014	0.00641844	0.00644794	0.995425	55383	25846	2.14281	0.00688767	0.00685356	1.00498	82881	129903	0.638022	0.00681961	0.00629914	1.08263	4.8505	0.000816172
64	89139	40299	2.21194	0.00640565	0.00672078	0.953111	53822	26152	2.05805	0.00669353	0.0069347	0.965223	82926	135699	0.611103	0.00682331	0.00658019	1.03695	4.81848	0.00032647
65	88160	40809	2.16031	0.0063353	0.00680583	0.930862	51861	26239	1.97649	0.00644965	0.00695777	0.926971	80449	135440	0.593983	0.0066195	0.00656763	1.0079	4.78689	0.000154062
66	86649	39668	2.18436	0.00622671	0.00661555	0.941224	50986	25454	2.00306	0.00634084	0.00674961	0.939437	75194	131515	0.571752	0.00618711	0.0063773	0.970177	4.7557	0.000294941
67	84947	38895	2.18401	0.00610441	0.00648663	0.941075	51720	25679	2.0141	0.00643212	0.00680928	0.944611	70237	124943	0.562152	0.00577924	0.00605862	0.953887	4.72492	0.000543178
68	84053	37886	2.21858	0.00604016	0.00631836	0.95597	53495	26176	2.04367	0.00665287	0.00694106	0.958479	67004	115061	0.582335	0.00551322	0.00557943	0.988133	4.69453	0.000764824
69	83073	36205	2.29452	0.00596974	0.00603801	0.988692	55310	25724	2.15013	0.00687859	0.00682121	1.00841	63820	106396	0.599835	0.00525123	0.00515926	1.01783	4.66454	0.000899938
70	81549	34969	2.33204	0.00586022	0.00583188	1.00486	56321	25537	2.20547	0.00700432	0.00677162	1.03436	61824	101345	0.610035	0.005087	0.00491433	1.03514	4.63492	0.000839469
71	80475	34282	2.34744	0.00578304	0.00571731	1.0115	56236	25365	2.21707	0.00699375	0.00672601	1.03981	62445	99479	0.62772	0.0051381	0.00482384	1.06515	4.60568	0.000525644
72	80516	34784	2.31474	0.00578599	0.00580103	0.997407	55710	25621	2.17439	0.00692833	0.0067939	1.01979	66853	105095	0.63612	0.0055008	0.00509617	1.0794	4.5768	0.000138668
73	82049	36139	2.27037	0.00589615	0.00602701	0.978289	54910	25980	2.11355	0.00682884	0.00688909	0.991254	78516	121230	0.647661	0.00646045	0.00587857	1.09898	4.54829	3.14765e-05
																			4.52012	0.000386875
																			4.49231	0.000970349
																			4.46483	0.00135853
																			4.43769	0.00135246
																			4.41088	0.0011206
																			4.38438	0.000944919
																			4.35821	0.000838103
																			4.33234	0.000610431
																			4.30678	0.000262698
																			4.28152	5.75463e-05
																			4.25656	0.000190906
																			4.23188	0.000498829
																			4.20749	0.000619001
																			4.18338	0.000444388
																			4.15954	0.000275266
																			4.13598	0.000449003
																			4.11268	0.000875605
																			4.08964	0.00111647
																			4.06685	0.000974954
																			4.04432	0.000798634
																			4.02204	0.00106948
																			4	0.00181568
																			3.9782	0.00249966
																			3.95664	0.00250272
																			3.93531	0.00177178
																			3.91421	0.000849907
																			3.89333	0.000256098
																			3.87268	6.4139e-05
																			3.85224	4.38453e-05
																			3.83202	4.81845e-05
																			3.81201	0.000151762
																			3.79221	0.000397325
																			3.77261	0.000605373
																			3.75321	0.000537536
																			3.73402	0.000223335
																			3.71501	1.46166e-05
																			3.6962	0.000205373
																			3.67758	0.000705011
																			3.65915	0.00113463
																			3.6409	0.00122023
																			3.62283	0.00106959
																			3.60494	0.000978651
																			3.58722	0.00107054
																			3.56968	0.00122028
																			3.55231	0.00124534
																			3.53511	0.00110907
																			3.51807	0.000908059
																			3.5012	0.000715045
																			3.48449	0.000505977
																			3.46793	0.000252927
																			3.45154	5.85782e-05
																			3.43529	8.40939e-05
																			3.4192	0.000325842
																			3.40326	0.000556196
																			3.38747	0.000526876
																			3.37182	0.000241828
																			3.35632	8.08407e-06
																			3.34096	0.000165948
																			3.32574	0.000742744
																			3.31066	0.00138823
																			3.29571	0.00165274
																			3.2809	0.00134633
																			3.26622	0.000697742
																			3.25167	0.000156153
																			3.23725	1.43387e-05
																			3.22296	0.000230198
																			3.20879	0.000531265
																			3.19475	0.000661903
																			3.18083	0.000569582
																			3.16703	0.000371088
																			3.15335	0.000200387
																			3.13978	0.000117219
																			3.12634	0.000118703
																			3.11301	0.000191091
																			3.09979	0.00032455
																			3.08668	0.000486988
																			3.07368	0.000612722
																			3.0608	0.000652231
																			3.04802	0.000621866
																			3.03534	0.000567423
																			3.02277	0.00051126
																			3.01031	0.000455079
																			2.99795	0.000406198
																			2.98569	0.000391398
																			2.97352	0.000431662
																			2.96146	0.000493578
																			2.94949	0.000500832
																			2.93763	0.000424888
																			2.92585	0.00032995
																			2.91417	0.000298751
																			2.90258	0.000345865
																			2.89109	0.000405154
																			2.87968	0.000391203
																			2.86837	0.00029093
																			2.85714	0.000169725
																			2.846	8.93495e-05
																			2.83495	6.96334e-05
																			2.82398	0.000125285
																			2.8131	0.00029159
																			2.8023	0.000567819
																			2.79159	0.000847871
																			2.78095	0.000955099
																			2.7704	0.000781625
																			2.75992	0.000427287
																			2.74953	0.000144986
																			2.73921	9.95696e-05
																			2.72897	0.000228785
																			2.71881	0.000326497
																			2.70872	0.000254002
																			2.69871	8.42834e-05
																			2.68877	1.31555e-08
																			2.6789	8.5587e-05
																			2.6691	0.000252008
																			2.65938	0.000342592
																			2.64973	0.000297216
																			2.64014	0.000185279
																			2.63063	0.000110288
																			2.62118	0.00011421
																			2.61181	0.000152135
																			2.6025	0.000161259
																			2.59325	0.00012992
																			2.58407	8.89622e-05
																			2.57496	7.09247e-05
																			2.56591	8.3635e-05
																			2.55692	0.00011015
																			2.54799	0.000123652
																			2.53913	0.000106469
																			2.53033	6.31008e-05
																			2.52159	1.87242e-05
																			2.51291	1.41862e-06
																			2.50429	1.56816e-05
																			2.49573	4.21611e-05
																			2.48722	6.07314e-05
																			2.47878	6.8596e-05
																			2.47039	7.46526e-05
																			2.46206	7.45701e-05
																			2.45378	5.79978e-05
																			2.44556	3.51838e-05
																			2.4374	3.75138e-05
																			2.42928	9.04301e-05
																			2.42123	0.000168514
																			2.41322	0.000203959
																			2.40527	0.00015967
																			2.39737	6.98825e-05
																			2.38953	8.35653e-06
																			2.38173	1.49615e-05
																			2.37398	5.84788e-05
																			2.36629	7.78735e-05
																			2.35864	5.04176e-05
																			2.35105	1.12568e-05
																			2.3435	1.41507e-06
																			2.336	1.87097e-05
																			2.32855	3.09779e-05
																			2.32114	2.15248e-05
																			2.31379	1.15653e-05
																			2.30648	2.7979e-05
																			2.29921	6.31428e-05
																			2.29199	8.44512e-05
																			2.28482	7.25495e-05
																			2.27769	3.98631e-05
																			2.27061	1.22698e-05
																			2.26357	1.34521e-06
																			2.25657	4.7136e-07
																			2.24961	3.8763e-06
																			2.2427	1.60522e-05
																			2.23583	3.92276e-05
																			2.22901	6.19043e-05
																			2.22222	6.56929e-05
																			2.21548	4.8553e-05
																			2.20877	2.76855e-05
																			2.20211	1.62819e-05
																			2.19549	1.41289e-05
																			2.18891	1.1837e-05
																			2.18236	4.84385e-06
																			2.17586	1.87346e-07
																			2.16939	3.17952e-06
																			2.16296	1.14232e-05
																			2.15657	1.9845e-05
																			2.15022	2.95113e-05
																			2.14391	4.04022e-05
																			2.13763	4.29614e-05
																			2.13139	3.15974e-05
																			2.12518	1.16309e-05
																			2.11901	1.36477e-06
																			2.11288	1.35852e-05
																			2.10678	3.39137e-05
																			2.10072	4.1053e-05
																			2.09469	2.62729e-05
																			2.0887	7.50374e-06
																			2.08274	9.88507e-06
																			2.07681	2.63256e-05
																			2.07092	3.60532e-05
																			2.06506	2.5742e-05
																			2.05924	7.90813e-06
																			2.05345	9.40426e-06
																			2.04769	2.42796e-05
																			2.04196	3.35837e-05
																			2.03626	2.37723e-05
																			2.0306	3.98129e-06
																			2.02497	4.79705e-06
																			2.01936	1.92487e-05
																			2.01379	3.397e-05
																			2.00825	4.52757e-05
																			2.00274	5.10956e-05

## Sheet: Fig. 3F
	Mutations			Repair
Position relative to Dyad (bp)	Observed Mutations	Expected Mutations	Mutation Enrichment	Irradiated Cells	Irradiated Naked DNA	Enrichment
-499	7763	11847.2	0.655259	68650	138711	0.494914
-498	7701	11838.3	0.650517	68401	138694	0.493179
-497	7805	11848	0.658762	67408	138238	0.487623
-496	7893	11824.5	0.667513	67042	138952	0.482483
-495	7734	11856.9	0.65228	67244	138466	0.485635
-494	7822	11860.7	0.659486	67895	138293	0.49095
-493	7833	11821.7	0.662593	67684	139064	0.486711
-492	7774	11808.8	0.65832	67894	138670	0.489608
-491	7812	11811.5	0.661392	68240	138672	0.492096
-490	7900	11829.6	0.667817	69556	138315	0.502881
-489	7722	11838.3	0.652288	71345	138279	0.51595
-488	7724	11824	0.653249	70119	138337	0.506871
-487	7846	11849	0.662165	69059	137115	0.503658
-486	7721	11830.1	0.652657	68548	137376	0.498981
-485	7653	11843.3	0.646187	67847	137786	0.492409
-484	7827	11856.3	0.660153	68639	137652	0.498642
-483	7884	11836.7	0.666062	69344	138538	0.500541
-482	7780	11893.8	0.654123	68178	138421	0.492541
-481	7813	11859.5	0.658795	68011	138031	0.492723
-480	7726	11837.7	0.65266	68162	138492	0.492173
-479	7758	11844.2	0.655005	67393	138695	0.485908
-478	7600	11849.3	0.641387	68143	138617	0.491592
-477	7688	11870.4	0.64766	68410	137927	0.495987
-476	7791	11892.2	0.655138	67748	137724	0.491911
-475	7840	11836.1	0.662379	67516	138082	0.488956
-474	7833	11846.6	0.661203	68680	137541	0.499342
-473	7799	11892.4	0.655795	68770	138094	0.497994
-472	7914	11891.9	0.665497	68137	138661	0.491393
-471	7600	11895.5	0.638895	68474	138173	0.495567
-470	7585	11882.6	0.638328	67800	138775	0.488561
-469	7691	11854.2	0.648797	71204	139317	0.511093
-468	7946	11913.2	0.666992	72148	138230	0.521942
-467	7592	11881.2	0.638992	68659	137458	0.499491
-466	7636	11896.7	0.641857	67681	137809	0.491122
-465	7778	11856.7	0.656002	67213	137817	0.487697
-464	7794	11861.7	0.65707	68227	138534	0.492493
-463	7816	11890.8	0.657316	68914	138748	0.496685
-462	7876	11923.4	0.660552	68938	137483	0.501429
-461	7783	11873.9	0.655469	67937	137029	0.495786
-460	7774	11894.3	0.65359	67570	137614	0.491011
-459	7748	11897.1	0.651248	69031	138166	0.499624
-458	7741	11898.4	0.650594	69227	137615	0.503048
-457	7837	11897	0.658736	68749	137366	0.50048
-456	7766	11909.5	0.652082	69094	137901	0.501041
-455	7808	11917.9	0.655151	69168	137148	0.504331
-454	7706	11908.8	0.647086	69079	136206	0.507166
-453	7629	11899.7	0.641107	69795	137321	0.508262
-452	7684	11920.3	0.644614	69308	137996	0.502246
-451	7883	11966	0.658785	68647	136895	0.501457
-450	7699	11937.1	0.644966	68870	136647	0.503999
-449	7817	11923.8	0.655579	68430	136922	0.499774
-448	7706	11940.6	0.645359	67704	136537	0.495866
-447	7755	11958.4	0.648498	67072	136860	0.490077
-446	7671	11898	0.64473	67505	137267	0.491779
-445	7926	11928.4	0.664466	68788	136803	0.502825
-444	7977	11957.1	0.667136	69748	137080	0.508812
-443	7822	11956.5	0.654203	70143	137303	0.510863
-442	7705	11940.8	0.645264	69545	137330	0.506408
-441	7831	11932.5	0.656277	69868	137002	0.509978
-440	7866	11980.5	0.656568	70735	136740	0.517296
-439	7667	11979.8	0.639991	70046	136435	0.513402
-438	7725	11939.7	0.647004	68815	136594	0.503792
-437	7775	11928.2	0.651817	69709	137998	0.505145
-436	7717	11973.1	0.644526	70751	137594	0.514201
-435	7777	11987	0.648787	70792	136565	0.518376
-434	7808	11947.1	0.653547	70322	137127	0.512824
-433	7938	11981.1	0.662544	68692	137188	0.500714
-432	7649	11985.6	0.638183	68246	137491	0.496367
-431	7691	11965.5	0.642766	67857	137300	0.494224
-430	7733	11968.9	0.646093	68439	136595	0.501036
-429	8036	11993.8	0.670011	69236	137249	0.504455
-428	7804	11974.3	0.651731	69509	137938	0.503915
-427	7964	11983.3	0.664593	69733	137751	0.506225
-426	7935	11981.2	0.662286	70356	136778	0.514381
-425	7876	11980.7	0.657388	70166	136782	0.512977
-424	7840	11984	0.654207	69787	136777	0.510225
-423	8003	11994	0.66725	69805	136825	0.510177
-422	7843	11993.7	0.653929	68693	137154	0.500846
-421	7979	11977	0.666192	68697	137927	0.498068
-420	7864	12005.6	0.655028	68821	137869	0.499177
-419	7800	11983.8	0.650878	69154	136800	0.505512
-418	8042	11979.2	0.671328	69795	136786	0.51025
-417	7911	12021.1	0.658094	69324	137021	0.505937
-416	7955	11972.8	0.664424	69559	136883	0.508164
-415	7950	11987.9	0.663171	68940	136057	0.506699
-414	7850	11959.5	0.656382	67448	136341	0.494701
-413	7966	11966.9	0.665672	68504	137224	0.499213
-412	7945	11984.6	0.662934	70041	137580	0.509093
-411	7774	11990.7	0.648338	69282	137038	0.505568
-410	7979	11958	0.667254	68579	136870	0.501052
-409	8051	11957.5	0.6733	69182	136864	0.50548
-408	8034	12017.9	0.668505	69745	135859	0.513363
-407	7883	11979.8	0.658027	70369	136653	0.514947
-406	8031	11996.7	0.669433	70766	137074	0.516261
-405	7979	11955.6	0.667388	70478	136947	0.514637
-404	7736	11998	0.644772	70232	137038	0.5125
-403	7930	12004.3	0.660598	69634	136191	0.511297
-402	7906	12002.6	0.658689	68695	137005	0.501405
-401	7894	11997.4	0.657978	68142	138326	0.492619
-400	7981	12005.1	0.664798	67707	137789	0.491382
-399	7920	12002.3	0.659872	68277	137256	0.497443
-398	7981	11987.8	0.66576	68975	137548	0.501461
-397	7927	11983.6	0.661487	69514	136970	0.507513
-396	8013	12009.5	0.667222	71102	136902	0.519364
-395	8048	11976.8	0.671967	70819	136743	0.517899
-394	7982	11977.7	0.666403	68734	136974	0.501803
-393	7905	11974.9	0.660133	68186	138029	0.493998
-392	7870	12004.8	0.655573	68872	137709	0.500127
-391	7783	11994.3	0.648889	69651	137844	0.505289
-390	8173	12019.8	0.679963	68958	137699	0.500788
-389	8085	11964.4	0.675756	68270	136984	0.498379
-388	8038	12017.7	0.668845	68640	136720	0.502048
-387	8235	11995.6	0.686504	68411	136824	0.499993
-386	8121	11994.4	0.677068	68382	136785	0.499923
-385	8120	11961.3	0.678856	68571	137121	0.500077
-384	7961	11979.8	0.664537	68798	137378	0.500793
-383	8062	11958.2	0.674183	69036	136947	0.504107
-382	8044	12024.8	0.668953	68895	137530	0.500945
-381	8051	11963.6	0.672961	69196	138056	0.501217
-380	8212	12036.7	0.682249	69733	137455	0.507315
-379	8118	11991.9	0.676957	68963	137311	0.502239
-378	8031	11966.7	0.671114	68503	137346	0.498762
-377	8120	11946.9	0.679673	70808	137150	0.516281
-376	8041	11964	0.672099	70791	137098	0.516353
-375	7816	11953.9	0.653844	69336	137463	0.504398
-374	8117	11960.3	0.67866	69741	137487	0.507255
-373	8144	11968.8	0.680433	69180	136455	0.50698
-372	8033	12013.9	0.668641	69551	137182	0.506998
-371	8030	11944.9	0.672252	70147	138513	0.506429
-370	8247	11990.3	0.687808	69465	138347	0.502107
-369	8082	11938.1	0.676991	68808	137581	0.500127
-368	8099	11972.8	0.676449	68570	137288	0.499461
-367	8088	11995	0.674283	68892	137650	0.500487
-366	8053	11957.9	0.673444	68184	137655	0.495325
-365	8075	11957.5	0.67531	68179	137994	0.494072
-364	8006	11951.6	0.66987	68576	137121	0.500113
-363	7979	11969.2	0.666629	69746	136487	0.511008
-362	8155	11939.2	0.683043	70210	137425	0.510897
-361	7932	11964.9	0.662942	69583	137513	0.50601
-360	7965	11991.4	0.664224	69766	137742	0.506498
-359	7893	11980.3	0.658831	69498	138345	0.502353
-358	7885	11943.3	0.660201	69432	139302	0.498428
-357	8114	11926.5	0.680333	69946	138707	0.504272
-356	8110	11936.4	0.679433	70101	137196	0.510955
-355	8017	11921.5	0.67248	69958	137597	0.508427
-354	8058	11935.9	0.675106	70747	138633	0.510319
-353	8101	11924.7	0.679345	70899	138246	0.512847
-352	8223	11954.5	0.687856	70021	137941	0.507616
-351	7946	11947.2	0.665095	68770	138196	0.497627
-350	7836	11912.2	0.657811	68342	138229	0.494411
-349	7978	11970.1	0.666496	68394	138389	0.494216
-348	7911	11942.6	0.66242	69045	138779	0.497518
-347	7899	11937.8	0.66168	70252	138485	0.50729
-346	7954	11944.7	0.665904	70148	137679	0.509504
-345	8096	11965	0.676639	70207	137744	0.509692
-344	8013	11965.8	0.669659	70894	138090	0.51339
-343	7933	11926.8	0.66514	70644	138428	0.51033
-342	7962	11935	0.667116	69990	138336	0.505942
-341	7864	11928.7	0.659252	69774	137592	0.507108
-340	7946	11957.5	0.664521	69345	137835	0.503102
-339	7980	11944.4	0.668096	70290	137846	0.509917
-338	7775	11943.3	0.650992	71009	137574	0.516151
-337	8011	11910.6	0.672593	71144	138064	0.515297
-336	8118	11950.5	0.679304	71683	137933	0.519694
-335	7946	11932.6	0.665909	69957	138109	0.506535
-334	7947	11949.2	0.665065	68846	138113	0.498476
-333	7928	11915.7	0.665339	69429	138358	0.501807
-332	8009	11941.6	0.670681	69839	138233	0.505227
-331	7864	11938.4	0.658714	70075	137489	0.509677
-330	7880	11944.1	0.659738	69841	137934	0.506336
-329	7966	11962.4	0.665919	70051	138123	0.507164
-328	8078	11934.1	0.676885	69729	137614	0.5067
-327	7906	11934.3	0.66246	69849	137132	0.509356
-326	7952	11966.5	0.66452	70518	137076	0.514445
-325	7803	11933.9	0.653853	70684	137471	0.514174
-324	7735	11907.5	0.64959	72191	138469	0.521351
-323	8002	11921.5	0.671222	72248	138818	0.520451
-322	7854	11909.1	0.659495	69926	138320	0.505538
-321	7878	11931.2	0.660284	69604	137840	0.504962
-320	7764	11919.8	0.65135	70646	137751	0.512853
-319	7892	11895.3	0.663454	70328	137786	0.510415
-318	7909	11937	0.662564	70050	137642	0.508929
-317	7859	11930.8	0.658717	69951	138382	0.505492
-316	7788	11900.8	0.654407	70315	138510	0.507653
-315	7822	11926.8	0.655832	70842	137940	0.513571
-314	7862	11898.8	0.660736	70616	138462	0.510003
-313	7957	11900.7	0.668614	70268	138904	0.505875
-312	7730	11943.1	0.647238	71371	139168	0.512841
-311	7802	11933.9	0.653767	72088	138554	0.520288
-310	7664	11906.4	0.643685	71571	137341	0.521119
-309	7883	11946.4	0.659863	71655	137753	0.52017
-308	7686	11915	0.64507	70778	138313	0.511723
-307	7777	11926.1	0.652102	70999	138392	0.513028
-306	7660	11923.4	0.642432	72409	138338	0.523421
-305	7757	11897.9	0.651964	71627	138627	0.516689
-304	7839	11906.3	0.658389	70941	138354	0.51275
-303	7822	11919.2	0.656254	72096	137331	0.52498
-302	7854	11912.4	0.659314	72349	137828	0.524922
-301	8026	11914.7	0.673624	71581	138264	0.517712
-300	7620	11890.4	0.640851	71335	137598	0.518431
-299	7752	11918.4	0.650423	71610	138345	0.517619
-298	7766	11912.2	0.651937	72493	138121	0.524851
-297	7792	11899	0.654845	72353	137265	0.527105
-296	7882	11936.3	0.660341	71946	138011	0.521306
-295	7769	11921.7	0.651669	72635	138829	0.523198
-294	7750	11921	0.650111	73092	138588	0.527405
-293	7746	11932.7	0.649143	72875	137971	0.528191
-292	7693	11911.8	0.645831	72345	138270	0.523215
-291	7692	11884.9	0.647208	72715	138591	0.524673
-290	7560	11904.3	0.635064	72750	138505	0.525252
-289	7844	11958.2	0.655954	71769	138642	0.517657
-288	7823	11909.8	0.656855	71961	138877	0.518164
-287	7685	11918.2	0.644812	71919	138532	0.519151
-286	7640	11928.2	0.640499	71835	138260	0.519565
-285	7796	11920.7	0.653987	73366	138592	0.529367
-284	7829	11913.8	0.657134	73541	138791	0.529869
-283	7731	11926.3	0.648231	73057	139006	0.525567
-282	7625	11931.3	0.639074	72769	138675	0.524745
-281	7626	11920.4	0.639744	73207	138029	0.530374
-280	7600	11913.7	0.637923	73861	138441	0.53352
-279	7567	11931.9	0.634183	73441	138932	0.528611
-278	7506	11937.3	0.628786	73228	137898	0.53103
-277	7606	11908.7	0.638693	73600	136940	0.537462
-276	7679	11963.9	0.641848	73245	137297	0.533479
-275	7701	11900.9	0.647094	72280	138015	0.523711
-274	7756	11911.1	0.651156	72874	138032	0.52795
-273	7620	11942.8	0.63804	73661	137571	0.53544
-272	7840	11893.1	0.659208	73812	137952	0.535056
-271	7608	11964	0.635909	72709	138547	0.524797
-270	7623	11928.3	0.639071	72549	138583	0.523506
-269	7677	11940.9	0.642918	73540	137970	0.533014
-268	7659	11969.9	0.639855	73115	138409	0.528253
-267	7589	11954.4	0.634827	73042	138325	0.528046
-266	7438	11950.9	0.622379	74262	138351	0.536765
-265	7629	11953.5	0.638222	75311	139840	0.538551
-264	7847	11943	0.65704	73777	139731	0.527993
-263	7699	11984.5	0.642412	73106	139396	0.524448
-262	7790	11943.7	0.652227	74348	138877	0.535351
-261	7673	11925.2	0.643425	74466	138747	0.536703
-260	7560	11977.7	0.631174	74710	139183	0.536775
-259	7696	11961.6	0.643391	75331	138558	0.543678
-258	7861	11977.1	0.656335	74291	137639	0.539753
-257	7806	11964.2	0.652447	72948	137618	0.530076
-256	7711	11974.1	0.643972	73522	137062	0.536414
-255	7744	11984.4	0.646173	73591	137327	0.535882
-254	7880	11948.8	0.659479	73324	139082	0.5272
-253	7868	11980.3	0.656746	73407	138413	0.530348
-252	7783	11979.7	0.649682	74042	138056	0.536319
-251	7707	11998.2	0.642347	74495	139326	0.534681
-250	7516	11995.8	0.626553	74324	138886	0.535144
-249	7666	12021.5	0.637689	73804	138250	0.533844
-248	7794	11989	0.650095	73859	137917	0.535532
-247	7687	11979.2	0.641693	73871	137230	0.538301
-246	7754	12025.7	0.644788	74153	136973	0.541369
-245	7874	11987.9	0.656829	74569	137914	0.540692
-244	7756	12016.1	0.645468	74822	138374	0.540723
-243	7871	12002.4	0.655788	75285	137650	0.546931
-242	7852	12019.4	0.653276	74900	137823	0.543451
-241	7725	12004.9	0.643489	74175	138705	0.534768
-240	7664	11992.7	0.639058	74113	139143	0.532639
-239	7761	11982.1	0.647719	75568	138169	0.546924
-238	7835	12048.1	0.650312	76861	137535	0.558847
-237	7715	12015.4	0.642091	75494	137647	0.548461
-236	8020	12086.3	0.663559	74135	137941	0.53744
-235	7849	12018.5	0.653078	75363	137855	0.546683
-234	7921	12002.1	0.65997	74815	137124	0.545601
-233	7867	12026.9	0.654115	73749	136904	0.538691
-232	8114	12056.1	0.673022	75490	137539	0.548863
-231	7889	12045	0.654962	75820	137990	0.54946
-230	7719	12040.5	0.641085	74594	138372	0.539083
-229	7594	12038.3	0.63082	76341	138521	0.551115
-228	7835	12024.5	0.651586	77081	138718	0.555667
-227	7748	12060.4	0.642432	75278	138469	0.543645
-226	7994	12022.9	0.664898	74956	137932	0.543427
-225	8145	12051.6	0.675846	75736	137832	0.549481
-224	7975	12043.8	0.662164	75234	138186	0.54444
-223	8075	12023.2	0.671619	75060	138447	0.542157
-222	8003	12036.2	0.664912	75348	138326	0.544713
-221	7721	12043.9	0.64107	74538	138632	0.537668
-220	7779	12073	0.644332	73491	138915	0.529036
-219	7830	12070.1	0.648709	73656	138494	0.531835
-218	7975	12031.4	0.662851	74257	137968	0.538219
-217	7890	12046.9	0.654941	74726	137702	0.542665
-216	7996	12045.9	0.663795	75589	137030	0.551624
-215	8090	12046.5	0.671564	74854	136457	0.548554
-214	8071	12015.8	0.671701	73635	136440	0.539688
-213	7952	12031.2	0.660949	73188	137128	0.53372
-212	7975	12045.6	0.662065	73706	137664	0.535405
-211	7883	12090.5	0.652002	73917	137677	0.536887
-210	7947	12086	0.657538	73549	137203	0.53606
-209	8184	12077.5	0.677622	74362	136826	0.543479
-208	7989	12081.4	0.661265	75662	138280	0.547165
-207	7943	12043.5	0.659526	75409	139635	0.540044
-206	8115	12059.8	0.672897	74623	139604	0.534533
-205	8246	12016.6	0.686218	74375	139172	0.534411
-204	8221	12014.8	0.68424	73672	138758	0.530939
-203	8318	12018.1	0.692125	73574	138918	0.529622
-202	8026	12010.6	0.668246	73754	138373	0.533009
-201	8215	12039.4	0.682342	73578	137899	0.533564
-200	8138	12076.2	0.673889	73811	138328	0.533594
-199	7928	12041	0.658414	74759	138249	0.540756
-198	8018	12084.2	0.663512	75041	138461	0.541965
-197	8013	12040.1	0.665524	74732	139237	0.536725
-196	8146	11994.3	0.679155	74995	139612	0.537167
-195	8103	12008.5	0.674775	74263	139526	0.532252
-194	8074	11964.3	0.674841	73571	138989	0.52933
-193	8194	12003	0.682661	75041	138926	0.540151
-192	8483	12004.8	0.706634	74803	138700	0.539315
-191	8377	12029.6	0.696366	73531	138199	0.532066
-190	8027	12047.2	0.666295	74350	138259	0.537759
-189	8139	12051.4	0.675358	74419	138508	0.53729
-188	7996	12062	0.662906	73015	138442	0.527405
-187	8279	12084.3	0.685105	72949	138157	0.528015
-186	8257	12011.2	0.687444	73468	138368	0.530961
-185	8165	12017.4	0.679431	73142	138880	0.526656
-184	8471	11962.5	0.708127	74029	140088	0.528446
-183	8196	11980.3	0.684125	73854	141219	0.522975
-182	8367	11985	0.698123	73744	140525	0.524775
-181	8431	12020	0.701414	74310	139894	0.531188
-180	8136	11987.1	0.67873	74799	139948	0.534477
-179	8098	12010.6	0.674238	74918	138756	0.539926
-178	7934	12024.6	0.659814	74370	138130	0.538406
-177	8138	12030.7	0.676437	74546	138850	0.536882
-176	8268	12020.7	0.687815	75163	138940	0.540975
-175	8173	11966.2	0.683005	74224	139529	0.531961
-174	8203	11942	0.686901	74219	140893	0.526776
-173	8414	11977.4	0.702488	75252	141949	0.530134
-172	8459	11985.3	0.705781	73345	141433	0.518585
-171	8260	11960.5	0.690609	72654	140358	0.517633
-170	8208	11952.4	0.686723	73595	140315	0.524498
-169	7960	11979.9	0.664446	77324	139237	0.555341
-168	7976	12016.8	0.663737	77654	138187	0.561949
-167	7890	11973.7	0.658944	74634	138057	0.540603
-166	8042	11944.2	0.673296	74372	138275	0.537856
-165	8415	11955	0.703888	74277	138585	0.535967
-164	8387	11983.4	0.699884	75675	138672	0.545712
-163	8329	12006.5	0.693707	75661	139054	0.544112
-162	8348	11937.2	0.699329	74785	140191	0.533451
-161	8279	11912.9	0.694963	74725	141086	0.529641
-160	8154	11967	0.681375	74393	140613	0.529062
-159	8099	11948.8	0.677807	73583	139543	0.527314
-158	7822	11951.3	0.654488	73739	138255	0.533355
-157	7919	11958.5	0.662204	75213	137399	0.547406
-156	7933	11934	0.66474	75226	137310	0.547855
-155	8247	11946.3	0.690338	74607	138163	0.539993
-154	8352	11940.8	0.69945	74475	139713	0.533057
-153	8479	11965.1	0.708645	74805	140981	0.530603
-152	8370	11911.2	0.702698	75766	141405	0.535808
-151	8313	11918.5	0.697485	76163	141636	0.537738
-150	8272	11947.7	0.692352	75879	141405	0.536608
-149	7891	11922.5	0.661857	75896	140964	0.538407
-148	7750	11901.7	0.651166	75769	140409	0.539631
-147	7743	11887.6	0.651352	75680	139017	0.544394
-146	8061	11916	0.676483	75242	138162	0.544593
-145	7976	11932.5	0.668426	75324	137809	0.546583
-144	8241	11924.4	0.691106	76158	138613	0.549429
-143	8225	11890.6	0.691721	76027	140250	0.542082
-142	8346	11930.4	0.699559	76072	141201	0.53875
-141	8195	11928	0.687039	80485	142344	0.565426
-140	8001	11893.7	0.672708	80414	142417	0.564638
-139	7824	11936.2	0.655485	75867	140985	0.538121
-138	7844	11951.2	0.656333	76784	139228	0.551498
-137	7725	11903.1	0.648988	77934	137778	0.565649
-136	7808	11934.2	0.654256	77339	137513	0.562412
-135	8040	11942.8	0.673206	77125	137838	0.559534
-134	8251	11883.8	0.694308	76537	138250	0.553613
-133	8223	11911.1	0.690366	76176	138999	0.548033
-132	8266	11930.3	0.692858	75698	139816	0.541412
-131	8241	11964.2	0.688804	75251	140813	0.534404
-130	7954	11994.9	0.663114	76109	141747	0.536936
-129	7798	11928.8	0.653711	76770	141058	0.544244
-128	7512	11920.7	0.630167	76672	139855	0.548225
-127	7496	11886.4	0.630635	77616	139831	0.55507
-126	7552	11879.1	0.635738	79210	138688	0.571138
-125	7872	11837.7	0.664993	78907	137409	0.574249
-124	7888	11854.9	0.665382	78623	138523	0.567581
-123	8199	11847.7	0.692031	77582	140039	0.554003
-122	8124	11865.6	0.684669	77047	141094	0.546069
-121	8230	11921.2	0.690367	77497	141726	0.546809
-120	7968	11919.2	0.668501	77402	141175	0.54827
-119	7606	11943.6	0.636825	78043	140972	0.553606
-118	7401	11910.9	0.621366	77818	140667	0.553207
-117	7330	11971.9	0.612266	78918	138764	0.568721
-116	7285	11909.5	0.611695	84028	137687	0.610283
-115	7610	11881.7	0.64048	84050	137402	0.611709
-114	8034	11859.1	0.677454	79813	138219	0.577439
-113	8106	11837.5	0.684773	79940	140817	0.567687
-112	8141	11825.7	0.688417	79903	142991	0.558797
-111	8049	11903.5	0.676188	78881	143602	0.549303
-110	8066	11932.7	0.675959	79320	143673	0.552087
-109	7652	12003.5	0.63748	79568	143812	0.553278
-108	7425	12022	0.617619	78927	141774	0.55671
-107	7418	12028	0.616727	80150	138943	0.576855
-106	7194	11935.3	0.602752	81961	137431	0.596379
-105	7500	11905.7	0.629952	81754	136649	0.598277
-104	7726	11842.8	0.652382	81696	137417	0.594512
-103	7797	11875.5	0.656559	81646	139265	0.586264
-102	8028	11863.8	0.676678	81309	141765	0.573548
-101	8136	11890.8	0.684226	81969	143209	0.572373
-100	7893	11975.8	0.659078	81726	143390	0.569956
-99	7703	12041.7	0.639695	81208	143114	0.567436
-98	7266	12030.6	0.603961	80815	140935	0.57342
-97	7134	12073.3	0.590888	79937	139596	0.572631
-96	7089	11946.4	0.593399	81248	138934	0.584796
-95	7518	11881.7	0.63274	83036	137491	0.603938
-94	7647	11831.1	0.646345	83712	138068	0.60631
-93	7985	11801	0.676637	84668	140583	0.602263
-92	8101	11804.8	0.686247	85233	143601	0.59354
-91	8128	11820.5	0.687616	85631	146147	0.585924
-90	7959	11867	0.670682	86035	147298	0.584088
-89	7709	11905.4	0.647522	85812	146206	0.586925
-88	7355	12047.6	0.610495	85716	142254	0.602556
-87	7156	12067.4	0.593003	85568	139282	0.614351
-86	7225	12021.7	0.600995	86267	137074	0.629346
-85	7383	12006.7	0.614908	88423	135325	0.653412
-84	7514	11872.4	0.632895	90329	136260	0.662916
-83	7977	11815.2	0.675149	90351	139669	0.646894
-82	8036	11756.8	0.683518	92321	144397	0.639355
-81	8111	11730.9	0.691422	94402	147272	0.641004
-80	8056	11869.8	0.6787	92784	148111	0.626449
-79	7806	11913.3	0.655233	93270	148805	0.626793
-78	7662	12219.6	0.627026	91081	145693	0.625157
-77	7382	12301.5	0.600088	86754	140051	0.619446
-76	6730	11906.4	0.565241	85311	137433	0.620746
-75	6913	12004.3	0.575879	81756	131273	0.622794
-74	6727	11674.8	0.576198	75429	120583	0.625536
-73	7887	12786.5	0.616823	68635	111947	0.613103
-72	8431	12972.6	0.649907	64538	107705	0.599211
-71	8578	13009	0.659391	64374	108099	0.59551
-70	8066	13038	0.618654	66660	113861	0.585451
-69	7551	12759.7	0.591786	70904	121701	0.582608
-68	7077	12459.5	0.568	76438	127871	0.597774
-67	6818	12271.1	0.555613	80292	132563	0.605689
-66	6926	12415.6	0.557848	81779	133574	0.612237
-65	7115	12198.2	0.58328	83574	131592	0.635099
-64	7245	12157.5	0.59593	87339	129552	0.674162
-63	7518	11809.4	0.63661	91683	128519	0.713381
-62	8077	12069.1	0.66923	93304	130859	0.713012
-61	8237	12135.8	0.678734	92083	135430	0.679931
-60	8675	12542.5	0.691649	91923	141995	0.647368
-59	8203	12202.5	0.672237	94324	151066	0.624389
-58	7371	11939.8	0.617348	97356	155211	0.627249
-57	6756	11838.6	0.570676	93611	148420	0.630717
-56	6549	11646.5	0.562314	82159	134334	0.611602
-55	7079	12098.2	0.585128	71004	118330	0.600051
-54	7771	13193.2	0.589014	64543	104766	0.616068
-53	8049	12807.5	0.628459	66931	98928	0.676563
-52	8408	13162	0.638808	66973	100650	0.665405
-51	8301	12755.2	0.650795	65457	105802	0.618675
-50	8363	12898	0.648394	70490	113923	0.618751
-49	7860	12687.7	0.619499	75025	123993	0.605074
-48	7186	12260.5	0.586112	78619	131066	0.599843
-47	6937	12265.2	0.565586	81411	134058	0.607282
-46	6915	12357.1	0.559597	83394	132424	0.62975
-45	7259	12773.8	0.568275	82457	126164	0.65357
-44	7242	12194.2	0.593891	77300	119687	0.645851
-43	7639	12374.5	0.617318	74250	115392	0.643459
-42	8373	12307.1	0.680341	75428	113866	0.662428
-41	8708	12668.7	0.687361	77589	116366	0.666767
-40	8987	12846.5	0.699567	79907	122841	0.650491
-39	8243	12597.1	0.654356	82017	132391	0.619506
-38	7635	12198.2	0.625912	86740	140629	0.6168
-37	7097	12048	0.589058	91811	145087	0.6328
-36	6709	12090.7	0.554891	92698	144785	0.640246
-35	7185	12333.6	0.582554	90562	138495	0.653901
-34	7444	12293.6	0.605516	84633	129558	0.653244
-33	7816	11972.3	0.652842	79874	123297	0.647818
-32	8583	12275.8	0.699183	80838	121849	0.663428
-31	8806	12188.4	0.722493	83060	124083	0.669391
-30	8655	12428.7	0.696371	85012	132998	0.639198
-29	8721	12095.4	0.721015	86065	145048	0.593355
-28	7625	11825.9	0.644774	89092	153702	0.579641
-27	7373	11877.5	0.620756	92956	159914	0.581287
-26	7096	11875.7	0.597522	94092	161413	0.582927
-25	7141	11712.5	0.609692	92080	155880	0.590711
-24	7405	11977	0.618267	86549	143870	0.601578
-23	7854	11866.8	0.661844	79275	130136	0.60917
-22	8628	12010.4	0.718374	73534	123076	0.597468
-21	9001	12293.5	0.732177	73529	121750	0.603934
-20	9016	12190.3	0.739602	74785	124882	0.598845
-19	8992	12880.5	0.698108	75538	134807	0.560342
-18	8192	12140.4	0.674771	78656	148337	0.530252
-17	7304	11724.3	0.622981	83400	159297	0.52355
-16	7221	11685	0.61797	89187	165015	0.540478
-15	7251	11698.4	0.619827	89920	162832	0.552226
-14	7940	11947.7	0.664566	86109	153448	0.561161
-13	8182	11815.5	0.69248	84766	145151	0.583985
-12	8696	11625	0.748044	83953	141500	0.593307
-11	9107	11622.6	0.783562	84156	141093	0.596458
-10	9154	11683.9	0.78347	86626	146742	0.590329
-9	8874	11800.2	0.752022	86398	156542	0.551916
-8	8429	11681.8	0.72155	85184	164481	0.517896
-7	7788	11886.3	0.655206	85933	169805	0.506069
-6	7137	11539.1	0.618506	85627	170413	0.502468
-5	7391	11580.2	0.638242	85453	166218	0.514102
-4	7672	11983	0.640239	83678	155678	0.537507
-3	7940	11579.7	0.68568	77483	140947	0.549731
-2	8767	12131	0.722693	69810	129757	0.538006
-1	8882	12035.3	0.737994	67209	124561	0.539567
0	9457	12320.1	0.767607	70716	126094	0.56082
1	9216	12376.5	0.744635	75576	138497	0.545687
2	8208	11888.1	0.690437	80341	156611	0.512997
3	7659	11529.5	0.664293	84087	170852	0.492163
4	7126	11378.1	0.626292	86893	178619	0.486471
5	7643	11824.1	0.64639	94643	175777	0.538427
6	7958	11711.2	0.679522	92681	164803	0.562374
7	8383	11651.7	0.719463	82825	154122	0.537399
8	8947	11603.6	0.771053	81028	145115	0.558371
9	9372	11604	0.807654	81357	140568	0.578773
10	9272	11619.1	0.798	82500	145066	0.568707
11	9037	11618.9	0.777788	83443	155625	0.53618
12	8466	11637.8	0.727456	85451	166686	0.512647
13	7948	11716.3	0.678371	86529	176011	0.491611
14	7689	11806.8	0.651234	85675	177859	0.481702
15	7161	11408.2	0.627708	83182	169219	0.491564
16	7495	11539	0.649535	78567	155079	0.506626
17	8112	11899.6	0.681702	73518	138309	0.531549
18	9111	12381.7	0.735846	73813	125971	0.585952
19	9263	12298.1	0.753203	73338	123889	0.591965
20	9323	12027.9	0.775113	74699	130970	0.570352
21	8869	12112.2	0.73224	81189	143037	0.567608
22	7892	11528	0.684596	83350	156007	0.534271
23	7735	11992.4	0.644994	84533	166729	0.507008
24	7320	11557.8	0.633341	85168	171038	0.497948
25	7456	11555.6	0.645226	87439	170041	0.514223
26	7751	11851	0.654038	88363	165099	0.535212
27	8204	11638.7	0.704888	86640	156221	0.554599
28	8841	11793.8	0.749634	85619	146304	0.585213
29	9000	11673.2	0.770998	85233	140571	0.606334
30	8893	11617.1	0.765512	84980	141598	0.60015
31	9083	11666.1	0.778578	85380	147505	0.578828
32	8376	11844.8	0.707144	90335	156730	0.576373
33	7844	11949.1	0.65645	92079	164550	0.559581
34	7321	11738.7	0.623665	87612	164921	0.531236
35	7032	11713.1	0.600355	82124	157905	0.520085
36	7376	11755.3	0.627462	77938	147144	0.529672
37	8206	12141.5	0.675863	75064	135365	0.55453
38	9001	12829.1	0.701606	73024	125707	0.580906
39	8751	12235.9	0.715192	72444	120851	0.599449
40	8940	12316.7	0.725846	74189	123540	0.600526
41	8497	12008.3	0.707592	82202	132974	0.618181
42	8034	11872.9	0.676669	90974	145495	0.625272
43	7593	11987.8	0.633395	92579	156905	0.590032
44	7304	11726.8	0.622846	93277	162843	0.572803
45	7089	11862.9	0.597578	92742	161610	0.573863
46	7315	11895.6	0.614934	87075	154049	0.565242
47	7742	11797.2	0.656259	86605	143652	0.602881
48	8310	12107.1	0.686374	84924	131573	0.645452
49	8810	12409.6	0.709936	81236	122498	0.663162
50	8933	12205.2	0.731903	81775	120925	0.676246
51	8471	12282.9	0.68966	82880	124813	0.664033
52	7975	11995.7	0.66482	87381	132524	0.65936
53	7324	12293.7	0.59575	91497	140860	0.64956
54	7211	12339.6	0.584377	91131	145588	0.625951
55	6881	12130	0.56727	88572	146319	0.605335
56	7001	12008.5	0.583005	85588	141799	0.603587
57	7497	12159.2	0.61657	82424	132412	0.622481
58	8281	12576.9	0.658431	80229	122696	0.653884
59	8722	12839.3	0.679321	77836	115468	0.674092
60	8840	12674.9	0.697444	75260	113268	0.664442
61	8176	12295.1	0.664981	80050	117121	0.683481
62	7703	12369.5	0.622741	83857	123143	0.680973
63	7194	12164.5	0.591391	82881	129905	0.638012
64	7145	12799.8	0.558213	82926	135701	0.611094
65	6933	12398.1	0.559199	80449	135441	0.593978
66	6793	12269	0.553674	75194	131519	0.571735
67	7309	12282.7	0.595065	70237	124946	0.562139
68	7922	12662.1	0.625646	67004	115061	0.582335
69	8279	12888.5	0.642354	63820	106396	0.599835
70	8429	12771	0.660013	61824	101345	0.610035
71	8479	13173.7	0.64363	62445	99479	0.62772
72	8081	12845.6	0.629088	66853	105095	0.63612
73	7789	13222.7	0.589065	78516	121230	0.647661
74	6996	12074.8	0.57939	92071	138594	0.664322
75	6320	11619.2	0.543925	98526	148725	0.662471
76	6703	11831.9	0.566522	95851	152690	0.627749
77	7322	11940.6	0.613201	91604	148687	0.616086
78	8064	12183.3	0.661887	90408	139628	0.647492
79	8607	12518.6	0.687537	91618	133242	0.687606
80	8480	12179.1	0.696277	93405	129136	0.723307
81	8074	12076.8	0.668554	89709	126932	0.706748
82	7734	11817.5	0.654456	85375	128264	0.665619
83	7448	12187	0.611144	83976	130167	0.64514
84	7054	12212.2	0.57762	82691	131289	0.62984
85	6887	12382.3	0.556199	77992	129600	0.60179
86	6955	12274.7	0.566614	72843	123790	0.58844
87	7098	12448.8	0.570177	68378	116975	0.584552
88	7646	12757	0.599355	63997	109400	0.584982
89	7991	12989.4	0.615193	62365	104647	0.595956
90	8359	13042.5	0.640905	63787	105291	0.605816
91	8450	12971.6	0.651425	70406	110693	0.636047
92	7827	12778.7	0.612505	78136	119056	0.656296
93	6853	11694.6	0.585997	81914	128574	0.637096
94	6919	12017.1	0.575761	84538	136979	0.61716
95	6903	11879.9	0.581066	88009	140390	0.626889
96	7098	12317.9	0.576235	90117	143024	0.630083
97	7389	12231.6	0.604091	90978	147254	0.61783
98	7626	11911.4	0.640229	92667	148619	0.623521
99	7806	11877.9	0.657189	93314	147000	0.634789
100	7885	11759.2	0.670537	93232	143592	0.649284
101	8000	11715.5	0.682856	90180	139847	0.644848
102	7830	11789.9	0.664126	87480	136405	0.641325
103	7572	11926.9	0.634865	86479	134723	0.641902
104	7192	12006.7	0.599001	84443	136175	0.620106
105	7077	12034.6	0.588054	85374	138460	0.616597
106	7057	12067.8	0.584779	86506	141439	0.611613
107	7253	12064.1	0.601204	85799	144973	0.591827
108	7560	11933.1	0.633531	85532	146194	0.585058
109	7731	11853	0.652238	85996	145029	0.592957
110	7984	11841.8	0.67422	85109	142675	0.596524
111	8076	11761	0.686678	83122	139894	0.594178
112	7980	11802.7	0.676118	81680	137367	0.594612
113	7616	11837.1	0.643399	80690	136631	0.590569
114	7386	11872.2	0.622127	80392	137439	0.584929
115	7121	11996.7	0.593582	80156	138230	0.579874
116	6948	12034.4	0.577345	79064	140647	0.562145
117	7143	12108.9	0.589895	79994	142978	0.559485
118	7631	12053.3	0.633105	81513	143411	0.568387
119	7833	11965.9	0.654612	81699	143120	0.570843
120	8041	11896.1	0.675938	81025	140890	0.575094
121	8255	11892.9	0.694113	80222	138356	0.579823
122	7861	11905	0.66031	80150	136596	0.586767
123	7647	11857.6	0.644902	81301	135895	0.598263
124	7365	11875.5	0.620185	82588	137148	0.602182
125	7285	11935.6	0.61036	81313	139068	0.5847
126	7345	11996.2	0.612278	80115	141120	0.567708
127	7467	11997.9	0.622361	79755	141996	0.561671
128	7520	11957.4	0.628901	79604	142541	0.558464
129	7846	11928.9	0.657731	79596	142666	0.557918
130	8078	11915.5	0.677941	80186	141249	0.567693
131	8108	11859.4	0.68368	80918	139701	0.579223
132	8170	11838.6	0.690115	80103	138068	0.580171
133	7806	11875.8	0.657302	79519	136752	0.581483
134	7596	11846.6	0.641199	79089	136624	0.578881
135	7507	11914.4	0.630077	78745	137609	0.572237
136	7365	11960.8	0.615763	78198	140190	0.5578
137	7395	11978.2	0.617371	78020	141453	0.551561
138	7666	11932	0.642474	78788	140956	0.558955
139	7866	11882.4	0.661988	78611	141347	0.556156
140	8148	11928.3	0.683082	78408	140718	0.5572
141	8158	11868.9	0.687344	78471	139265	0.563465
142	8193	11836.8	0.692161	77964	137879	0.565452
143	8001	11837	0.675932	77591	137028	0.566242
144	7898	11839.6	0.667085	78036	137947	0.565696
145	7652	11854.5	0.645493	77521	138928	0.557994
146	7491	11963.3	0.626166	77759	139915	0.555759
147	7609	11940.6	0.637238	77825	140789	0.552778
148	7755	11917.7	0.650713	76662	141224	0.54284
149	7995	11965.2	0.668186	76231	140682	0.541867
150	8095	11950	0.677404	76270	139709	0.54592
151	8369	11930.9	0.701457	77515	138766	0.558602
152	8290	11933.6	0.694676	77404	137554	0.562717
153	8150	11887.1	0.68562	77365	137202	0.563877
154	7767	11882.3	0.65366	78194	136919	0.571097
155	7846	11903.4	0.659142	77458	137761	0.562264
156	7815	11957.6	0.653559	77618	139314	0.557144
157	7596	11952.7	0.635506	78014	140203	0.556436
158	7877	11913.5	0.661184	76475	141773	0.539419
159	8128	11908.8	0.682523	75582	142169	0.531635
160	8219	11929.5	0.688967	76261	141067	0.540601
161	8432	11885.8	0.70942	76771	139459	0.550492
162	8243	11905.5	0.692372	77378	138151	0.560097
163	8403	11925.3	0.704634	76954	138282	0.5565
164	8033	11878.4	0.676269	76062	137935	0.551434
165	7873	11860.3	0.663813	75914	138545	0.547937
166	7712	11917.3	0.647124	75727	139525	0.542749
167	7790	11915	0.653796	76662	139950	0.547781
168	7902	11887.8	0.664717	76716	141366	0.542676
169	8210	11926.6	0.688379	75064	141583	0.530177
170	8341	11914.4	0.700076	75080	140974	0.53258
171	8431	11859.7	0.710892	75906	139494	0.544152
172	8413	11917.3	0.705946	75174	138667	0.542119
173	8256	11901.6	0.693691	75213	138735	0.542134
174	8173	11964.3	0.683113	75319	137620	0.547297
175	7883	11934.7	0.660513	74503	137652	0.541242
176	7926	11914.2	0.665259	75554	138114	0.547041
177	7942	11983.2	0.66276	75713	138450	0.546862
178	7874	11955.8	0.658591	75472	139569	0.54075
179	8230	11939	0.689337	75531	140539	0.537438
180	8255	11894.5	0.694015	74788	141186	0.529713
181	8463	11932.7	0.709225	74144	140120	0.529146
182	8492	11972.7	0.709282	74380	138527	0.536935
183	8388	11960.1	0.701334	74687	137982	0.541281
184	8205	11968.6	0.685541	74182	137754	0.538511
185	8124	11969.2	0.678744	74153	137873	0.537836
186	7900	11935.9	0.661871	73881	138394	0.533845
187	7855	11984	0.655457	73781	139199	0.53004
188	7978	11969.4	0.666534	73314	139712	0.524751
189	8221	11952.6	0.687803	74000	140545	0.526522
190	8268	11997.5	0.689142	75094	140197	0.535632
191	8327	11967.4	0.695809	74913	138605	0.540478
192	8539	11968.2	0.713474	74901	137446	0.544949
193	8346	12007	0.695097	74488	137384	0.542188
194	8454	12010.8	0.703869	73890	138440	0.533733
195	8147	11963.5	0.680986	74362	138518	0.53684
196	8000	12012.9	0.665953	74138	138430	0.535563
197	8105	12002.8	0.675258	73559	139610	0.526889
198	8079	12039	0.67107	74210	140393	0.528588
199	8200	12009	0.682822	73291	140213	0.522712
200	8321	12016.6	0.692459	72116	140158	0.514534
201	8329	11990.3	0.694646	72727	139782	0.520289
202	8295	11974.4	0.692729	73894	138897	0.532006
203	8444	11976.1	0.705072	75081	139625	0.537733
204	8373	12028.2	0.696117	75466	139739	0.54005
205	8055	11984.7	0.672109	75236	138290	0.544045
206	8063	12005	0.671636	74826	138173	0.541539
207	8099	12030	0.673233	73734	138651	0.531796
208	8147	12075.2	0.674689	73633	138713	0.53083
209	8195	12020.9	0.681731	73675	139451	0.528322
210	8179	11999.2	0.681629	73292	139633	0.52489
211	8347	12025.1	0.69413	74023	139347	0.531213
212	8258	12016.3	0.687235	74281	138873	0.534884
213	8418	11991.6	0.701993	73771	138281	0.533486
214	8190	11988	0.683183	73972	138674	0.533424
215	8103	12009.6	0.674712	75214	138970	0.541225
216	8183	12031.3	0.680144	76060	138536	0.549027
217	8136	12041.4	0.67567	75332	138158	0.54526
218	8082	12049	0.670763	75069	138522	0.541928
219	7955	12063.9	0.659407	74327	138118	0.538141
220	8132	12056.2	0.67451	73550	138221	0.532119
221	8095	12016.4	0.673661	73888	138915	0.531894
222	8193	12004.5	0.682496	73693	138161	0.533385
223	8189	12017.5	0.681424	74024	137634	0.537832
224	8246	12066.8	0.683363	74902	138293	0.541618
225	8054	12028.6	0.669571	75914	138716	0.547262
226	8098	12056.4	0.671677	75314	138335	0.544432
227	7898	12068.1	0.654452	75001	137543	0.545291
228	7848	12092.8	0.648983	75446	137585	0.548359
229	8019	12092.6	0.663134	75169	138307	0.543494
230	7961	12056	0.660335	74012	137907	0.536681
231	8045	12048.4	0.667723	74288	136951	0.542442
232	7818	12057.8	0.648375	75282	136583	0.551181
233	8118	12028.1	0.674917	74301	136693	0.543561
234	8063	12022.6	0.670655	74914	137226	0.545917
235	8047	12047.4	0.667944	75438	138502	0.544671
236	7936	12062.3	0.657916	75861	138819	0.546474
237	7834	12031.5	0.651124	75988	138063	0.550386
238	7961	12042.4	0.661083	75330	138622	0.54342
239	7724	12039.5	0.641555	76329	138747	0.550131
240	7902	12051.4	0.655691	76445	137921	0.554267
241	8049	12040	0.668523	75318	137910	0.546139
242	8180	12009.4	0.681134	75544	137628	0.5489
243	8070	12029.9	0.670827	75772	137456	0.551245
244	7875	12045	0.653797	75173	137236	0.547764
245	7867	12021.1	0.654433	75023	137218	0.546743
246	7838	12007.1	0.652782	75137	138625	0.542016
247	7699	12038.5	0.639531	75243	138209	0.544415
248	7708	12015.8	0.641486	74900	137303	0.545509
249	7687	12002	0.640477	74389	137894	0.539465
250	7957	12035.9	0.661106	75055	138475	0.542011
251	7934	11999.7	0.661184	74648	138660	0.538353
252	7897	12014.6	0.657286	73468	137440	0.534546
253	7777	12045.2	0.645654	72863	136053	0.535549
254	7886	12055.9	0.65412	73403	136723	0.536874
255	7881	12043.7	0.654368	75346	137703	0.547163
256	7609	12003.5	0.633901	76955	138266	0.556572
257	7512	12026.5	0.624618	76132	138707	0.548869
258	7724	12024.2	0.64237	74434	137420	0.541653
259	7785	12020.1	0.647663	74388	137080	0.542661
260	7705	11994.7	0.642366	73945	137629	0.537278
261	7798	11990.2	0.650366	73787	137511	0.53659
262	7897	12020.8	0.656944	73776	136958	0.538676
263	7957	12018.9	0.662042	73816	137185	0.538076
264	7805	11989.1	0.651009	73854	137702	0.536332
265	7643	11989.4	0.63748	73467	138690	0.529721
266	7584	11960.2	0.634106	73428	139080	0.527955
267	7689	11968.5	0.642437	74040	138219	0.535672
268	7477	12018.2	0.622141	74392	138539	0.536975
269	7520	11961.3	0.628693	74291	137737	0.539369
270	7771	11972.3	0.649079	74671	137925	0.541388
271	7790	11972.6	0.650653	74960	138500	0.541227
272	7734	11980	0.645573	74804	137994	0.542082
273	7826	11975.4	0.653504	73940	137870	0.536302
274	7743	11967.6	0.646995	73893	137277	0.538277
275	7706	11988.9	0.642761	74636	136999	0.544792
276	7490	11945.2	0.627028	74366	137249	0.541833
277	7708	11965.5	0.644184	74333	137928	0.538926
278	7706	11961.4	0.644241	74440	138115	0.538971
279	7674	11966.5	0.641293	73814	137968	0.535008
280	7491	11958.1	0.626435	73473	138251	0.531446
281	7655	11972.7	0.63937	74724	137603	0.54304
282	7657	11929.5	0.641853	75315	137339	0.548388
283	7656	11938.2	0.6413	74013	137658	0.537659
284	7808	11972.1	0.652184	74521	138032	0.539882
285	7688	11932.7	0.64428	74244	139148	0.533561
286	7563	11939.4	0.633447	72744	139085	0.523018
287	7646	11965.5	0.639003	72836	138926	0.524279
288	7671	11971.2	0.64079	72883	138676	0.525563
289	7409	11914.7	0.621838	73502	138797	0.529565
290	7740	11951.7	0.647609	74256	139246	0.533272
291	7775	11916.6	0.65245	73361	138453	0.529862
292	7650	11917	0.64194	72767	138137	0.526774
293	7736	11939.9	0.647913	73510	138586	0.530429
294	7640	11950.9	0.639281	72522	138705	0.522851
295	7734	11945.4	0.647446	72191	138532	0.521114
296	7660	11916.5	0.642807	73627	138734	0.530706
297	7646	11902.6	0.642382	73699	138592	0.53177
298	7650	11938.5	0.640783	75278	137973	0.5456
299	7555	11912.2	0.634223	75230	137670	0.546452
300	7609	11886.1	0.640157	73484	138124	0.532015
301	7670	11903.5	0.644346	72853	138856	0.524666
302	7819	11930	0.655408	72573	139082	0.5218
303	7593	11901.4	0.637994	72890	138867	0.524891
304	7851	11923.5	0.658445	72886	138200	0.527395
305	7778	11875.8	0.654943	72223	137983	0.52342
306	7603	11917.5	0.637969	71945	138078	0.521046
307	7682	11869.4	0.647208	71444	138255	0.516755
308	7757	11913	0.651138	71733	139343	0.514794
309	7770	11945.4	0.65046	72745	139648	0.520917
310	7605	11890	0.639614	72220	138740	0.520542
311	7683	11925.4	0.644258	72407	137933	0.524943
312	7783	11914.5	0.653238	73035	137666	0.530523
313	7872	11926.5	0.660046	73912	137434	0.5378
314	7836	11933.9	0.656619	73614	137315	0.536096
315	7780	11899.1	0.653828	72286	137751	0.524758
316	7695	11888.8	0.647249	70992	138412	0.512904
317	7675	11921	0.643822	70713	138117	0.511979
318	7721	11933.5	0.647005	71596	137843	0.519403
319	7773	11914.7	0.652388	71843	138636	0.518213
320	8001	11927.9	0.670782	71957	139236	0.516799
321	7766	11934.1	0.650739	71929	139219	0.516661
322	7962	11936.3	0.667043	71360	139230	0.512533
323	7900	11920.9	0.662702	70655	138958	0.508463
324	7855	11923	0.658809	70248	138175	0.508399
325	7789	11877.1	0.655802	70862	137383	0.515799
326	7830	11933.3	0.656147	71410	137522	0.519262
327	7693	11916.3	0.645587	71621	138591	0.51678
328	7784	11927.1	0.652629	71436	138915	0.514243
329	7751	11909.8	0.650807	70491	139043	0.506973
330	7783	11907.7	0.653611	70176	138494	0.506708
331	7918	11887.6	0.666071	74007	137900	0.536672
332	7888	11923.5	0.661553	74495	138305	0.538628
333	8013	11887.3	0.67408	71689	138767	0.516614
334	7890	11892.7	0.663433	71667	138246	0.518402
335	7843	11937.4	0.657008	70214	137806	0.509513
336	7866	11930.1	0.659343	70211	137882	0.509211
337	7821	11899.4	0.657262	70526	137830	0.511688
338	7756	11938	0.649692	70794	138346	0.511717
339	7954	11955.3	0.665313	72087	137941	0.522593
340	8055	11902.7	0.676737	71101	137292	0.517882
341	7786	11941.8	0.651997	70536	137223	0.514025
342	7874	11974.5	0.657563	70693	137147	0.515454
343	8047	11938.3	0.67405	69860	136492	0.511825
344	7891	11929.1	0.661493	70019	136689	0.51225
345	7988	11964.6	0.667637	70549	137555	0.512878
346	7986	11927.5	0.669545	71768	137595	0.521589
347	7881	11960	0.658948	71125	137291	0.51806
348	7960	11948.4	0.666198	69739	137564	0.506957
349	7802	11913.8	0.654871	70439	138148	0.509881
350	7859	11977.7	0.656137	69675	138207	0.504135
351	7891	11927.8	0.661565	68497	137494	0.498182
352	8118	11954.3	0.679087	69328	136989	0.506084
353	7940	11941.2	0.664928	70531	137738	0.512066
354	8051	11930.6	0.674817	70291	138266	0.508375
355	8157	11915.9	0.684547	70629	138024	0.511715
356	8054	11931.2	0.675035	70878	137579	0.51518
357	8134	11944.4	0.680988	70512	137970	0.511068
358	7960	11927.1	0.66739	69858	138349	0.50494
359	7773	11962.3	0.649792	69148	138126	0.500615
360	7985	11948.2	0.668301	69704	138192	0.5044
361	8086	11923.6	0.678152	69877	138124	0.5059
362	7959	11922.2	0.667579	69931	137837	0.507346
363	8054	11930.3	0.675089	70124	138023	0.50806
364	7899	11938.8	0.661625	70105	138028	0.507904
365	8038	11931.2	0.673694	69822	137123	0.509192
366	7923	11927.4	0.664266	69435	136501	0.508678
367	8007	11943.7	0.670398	69467	137049	0.506877
368	7974	11970.1	0.666157	69401	137776	0.503723
369	7893	11931.9	0.661505	69906	137377	0.508862
370	7865	11946.2	0.658371	69581	136842	0.508477
371	7816	11950.7	0.654018	68503	137306	0.498908
372	8047	11935.8	0.674189	69079	137318	0.503059
373	8087	11949.2	0.676779	69667	137825	0.505474
374	8035	11959.6	0.671846	68692	138592	0.495642
375	7922	11939.9	0.66349	68213	137836	0.494885
376	7980	11946	0.668005	69125	137003	0.504551
377	8113	11978	0.677325	69274	137225	0.504821
378	7829	11940.7	0.655655	69298	137339	0.504576
379	8005	11978.5	0.66828	69581	137107	0.507494
380	7988	11985.1	0.666494	69586	138151	0.503695
381	8082	11973.9	0.674966	69760	138743	0.5028
382	8014	11951.6	0.670536	69933	137851	0.507309
383	7944	11938.2	0.665429	69222	137568	0.503184
384	8235	11959.4	0.688579	69028	137079	0.503564
385	7929	11954.8	0.663246	71698	136920	0.523649
386	8097	11983.2	0.675694	71094	137929	0.515439
387	7921	11934.4	0.663711	68616	137631	0.49855
388	7921	11970.3	0.661724	69195	136771	0.505919
389	7976	11950.4	0.667427	69503	137018	0.507255
390	8104	11962.8	0.677431	70055	137675	0.508843
391	7902	11986.8	0.659224	70892	138345	0.512429
392	7877	11952.9	0.659004	70949	137816	0.51481
393	8046	12002.9	0.670336	69673	136731	0.509563
394	7916	11952.6	0.662284	68290	136453	0.500465
395	8066	11957.1	0.674579	69052	136938	0.504257
396	8118	11971.4	0.678115	69246	137093	0.505102
397	8105	12004	0.675194	68418	136154	0.502505
398	7908	12002.3	0.658876	68912	136564	0.504613
399	7964	11969.6	0.665352	69260	137313	0.504395
400	7996	11965	0.668284	69810	137494	0.507731
401	8012	11987	0.668389	69857	137263	0.508928
402	7970	11955.8	0.666624	69028	136643	0.50517
403	8111	11951.3	0.678668	82035	136863	0.599395
404	7992	11985.2	0.66682	82279	137073	0.600257
405	8012	12000.1	0.66766	69489	137940	0.503763
406	7993	11976.9	0.66737	68703	138724	0.49525
407	8226	12005.4	0.685192	67859	137698	0.49281
408	7974	11974.4	0.665922	68820	136624	0.503718
409	7814	11970.4	0.652776	69195	137026	0.504977
410	8020	11997.6	0.668468	68920	137426	0.501506
411	8232	12014.1	0.685197	69332	137147	0.505531
412	8071	11977.5	0.673846	69980	136956	0.510967
413	7910	11984.4	0.660023	69729	137260	0.508007
414	7919	11985.6	0.660711	68233	137668	0.495634
415	7969	11940.2	0.667407	67893	137422	0.494048
416	7898	11991.8	0.658614	68839	137123	0.502024
417	7853	11971.7	0.655965	69856	136796	0.510658
418	7952	11929.4	0.666588	71564	136216	0.525371
419	8025	11997.6	0.668883	71198	136597	0.521227
420	7742	12005.4	0.644875	70368	137049	0.513451
421	7949	11971.1	0.664013	70226	137116	0.512165
422	8013	11982.3	0.668738	68482	137764	0.497096
423	7835	12012.2	0.652255	68897	137596	0.500719
424	7942	11969.7	0.663506	70062	137136	0.510894
425	8092	12023	0.673043	69831	137488	0.507906
426	7956	11972.2	0.664541	71018	137572	0.516224
427	7911	12002.7	0.659101	71547	136756	0.523173
428	7892	11940.1	0.660964	70588	137109	0.514831
429	7839	11934.7	0.656823	69467	137416	0.505523
430	7915	11989.2	0.660178	68327	136958	0.49889
431	7859	12003.1	0.654749	67731	137660	0.492017
432	7900	11961.4	0.660456	68264	137831	0.495273
433	7934	12003.6	0.660967	68866	136967	0.502793
434	8015	12018.6	0.666884	68815	137205	0.501549
435	8157	11999.8	0.679762	68791	137036	0.501992
436	7734	11963.7	0.646457	69158	136068	0.508261
437	8084	11975.7	0.675034	69427	136660	0.508027
438	8020	11978.3	0.669544	68539	137051	0.500099
439	7988	11965.4	0.667593	67931	137298	0.49477
440	7890	11950.9	0.660202	69266	138277	0.500922
441	8043	11981.2	0.6713	69644	137569	0.506248
442	7851	11989.2	0.654837	68178	136825	0.498286
443	7824	11964.4	0.65394	67742	136725	0.495462
444	7902	11948.4	0.661345	67902	136609	0.497054
445	7842	11988.9	0.654106	69419	136478	0.508646
446	8043	11994.4	0.670564	70056	136454	0.513404
447	7769	11968.6	0.649115	68951	136847	0.503855
448	7904	11986.7	0.659396	69452	136872	0.507423
449	7834	11991.9	0.653274	68951	137010	0.503255
450	7665	11950.7	0.641385	68219	136882	0.498378
451	7727	11956.8	0.646242	68535	136940	0.500475
452	7766	11941.1	0.650361	67972	136280	0.498767
453	7833	11935	0.656306	68062	136206	0.499699
454	7921	11924.8	0.664246	70042	136878	0.511711
455	7955	11975.3	0.664283	69699	136885	0.509179
456	7774	11950.4	0.650524	67937	137430	0.494339
457	7743	11979.4	0.64636	68455	137364	0.498347
458	7800	11932.3	0.65369	68200	136415	0.499945
459	7585	11924.2	0.636104	69305	136849	0.506434
460	7862	11961.9	0.657255	69019	137308	0.502658
461	7815	11919.1	0.655671	67821	137237	0.494189
462	7853	11955.6	0.656847	68937	137656	0.500792
463	7750	11921	0.650112	69311	137729	0.503242
464	7778	11910.8	0.65302	68381	137311	0.498001
465	7816	11934.7	0.654899	68244	137253	0.497213
466	7631	11918	0.640293	69426	137660	0.50433
467	7517	11929.1	0.630138	69147	137360	0.5034
468	7964	11944.9	0.666726	67816	137013	0.49496
469	7761	11931.7	0.650454	67858	137177	0.494675
470	7619	11920.2	0.639167	67724	138048	0.490583
471	7793	11917.4	0.65392	67603	137607	0.491276
472	7692	11915.9	0.645525	68032	136760	0.497455
473	7738	11915.5	0.649405	67639	137527	0.491823
474	7744	11920.7	0.649629	67972	137589	0.494022
475	7774	11904.8	0.653013	67729	137311	0.493253
476	7591	11927.5	0.636428	67506	137959	0.489319
477	7752	11898.1	0.651534	68666	137823	0.498219
478	7660	11878.4	0.644866	68719	137542	0.499622
479	7686	11942	0.643611	68153	137522	0.495579
480	7869	11894.3	0.661578	68325	136579	0.50026
481	7734	11887.8	0.650582	67906	136787	0.496436
482	7564	11879.8	0.636713	68046	137610	0.494484
483	7763	11910.5	0.651777	68687	137817	0.498393
484	7748	11860.9	0.653237	68633	138084	0.497038
485	7702	11907.2	0.646837	68999	138321	0.498832
486	7662	11868.6	0.645571	69146	138059	0.500844
487	7720	11889.2	0.649329	69603	136945	0.508255
488	7892	11888.8	0.663816	68879	136625	0.504146
489	7724	11884.6	0.649918	67922	137873	0.492642
490	7913	11845.9	0.667994	68565	138661	0.494479
491	7760	11883.6	0.653002	70290	138070	0.50909
492	7650	11871.9	0.644379	70635	137782	0.512658
493	7698	11844.5	0.649922	70202	137878	0.50916
494	7796	11876.5	0.656423	69989	137655	0.508438
495	7922	11854.4	0.668274	69468	137762	0.504261
496	7694	11892.6	0.646959	69936	138172	0.506152
497	7642	11875.6	0.643502	68869	138428	0.497508
498	7723	11867.4	0.650772	68385	138472	0.493854
499	7848	11848.7	0.66235	69217	139127	0.497509

## Sheet: Fig. 4
	Transcription Elongation			Weak Transcription			Strong Enhancer			Weak Enhancer			Insulator			Repressed			Heterochromatin			H3K27ac			H3K36me3			H3K4me1			H3K4me3			H3K27me3			H3K9me3
Position relative to Dyad (bp)	Observed Mutations	Expected Mutations	Mutation Enrichment	Observed Mutations	Expected Mutations	Mutation Enrichment	Observed Mutations	Expected Mutations	Mutation Enrichment	Observed Mutations	Expected Mutations	Mutation Enrichment	Observed Mutations	Expected Mutations	Mutation Enrichment	Observed Mutations	Expected Mutations	Mutation Enrichment	Observed Mutations	Expected Mutations	Mutation Enrichment	Observed Mutations	Expected Mutations	Mutation Enrichment	Observed Mutations	Expected Mutations	Mutation Enrichment	Observed Mutations	Expected Mutations	Mutation Enrichment	Observed Mutations	Expected Mutations	Mutation Enrichment	Observed Mutations	Expected Mutations	Mutation Enrichment	Observed Mutations	Expected Mutations	Mutation Enrichment
-73	302	1063.65	0.283928	671	1670.93	0.401572	149	374.869	0.397472	199	410.023	0.485339	141	330.293	0.426894	1242	1944.99	0.638565	4636	5436.48	0.852758	2393	5315.21	0.450217	935	3062.62	0.305294	1202	3865.43	0.310961	494	1540.45	0.320685	3484	4289.43	0.81223	2508	2666.48	0.940566
-72	351	1061.99	0.330511	733	1703.46	0.4303	135	381.805	0.353584	207	415.366	0.498355	160	337.801	0.473652	1304	1986.17	0.656542	4969	5523.99	0.899532	2576	5400.71	0.476975	1038	3101.27	0.334701	1298	3917.07	0.33137	525	1560.6	0.336409	3765	4352.99	0.864923	2743	2712.49	1.01125
-71	337	1082.49	0.311319	740	1710.13	0.432717	140	378.398	0.369981	211	416.122	0.507063	142	336.987	0.421381	1381	1969.1	0.701335	4989	5545.09	0.899716	2706	5419.61	0.499298	1053	3125.08	0.336951	1320	3931.11	0.335783	532	1567.6	0.339372	3856	4359.56	0.884493	2791	2712.48	1.02895
-70	308	1079.98	0.285191	742	1718.02	0.431893	131	379.013	0.345635	196	417.956	0.468949	170	331.359	0.513039	1336	1988.6	0.671831	4612	5539.51	0.832565	2446	5415.38	0.451677	981	3131.64	0.313254	1210	3949.32	0.306382	494	1575.64	0.313524	3579	4380.49	0.817033	2571	2718.93	0.945593
-69	272	1056.58	0.257435	609	1668.06	0.365095	135	372.126	0.362781	181	404.878	0.447048	127	322.623	0.393649	1248	1943.33	0.642196	4431	5431.6	0.815782	2279	5293.07	0.430563	858	3059.01	0.280483	1142	3861.81	0.295717	489	1540.83	0.317362	3413	4256.11	0.801906	2463	2663.56	0.924702
-68	287	1026.62	0.279559	625	1616.62	0.386609	110	363.54	0.302581	176	397.487	0.442782	130	320.431	0.405704	1107	1893.88	0.584515	4123	5300.83	0.777803	2167	5167.07	0.419386	849	2970.63	0.285798	1129	3768.08	0.299622	483	1509.44	0.319986	3163	4173.34	0.757906	2278	2602.94	0.875163
-67	272	1008.4	0.269734	601	1605.96	0.374231	116	360.608	0.321679	149	386.815	0.385197	118	313.278	0.376663	1062	1859.53	0.571113	3988	5207.38	0.765836	2160	5085.32	0.424752	834	2931.88	0.284459	1053	3715.57	0.283402	462	1498.47	0.308315	3017	4113.99	0.73335	2251	2569.29	0.876117
-66	293	1027.86	0.285059	563	1622.27	0.347045	122	365.182	0.33408	165	397.657	0.414931	133	322.3	0.41266	1100	1887.56	0.582763	4059	5252.04	0.772842	2161	5175.63	0.417534	825	2978.64	0.276972	1050	3768.1	0.278655	468	1515.41	0.308828	3103	4159.75	0.745958	2223	2580.32	0.86152
-65	260	1005.99	0.258451	588	1581.23	0.371862	140	362.312	0.386407	197	388.737	0.506769	114	312.95	0.364276	1164	1856.04	0.627141	4155	5172.29	0.803319	2166	5069.83	0.427233	835	2909.14	0.287027	1053	3699.4	0.284641	466	1498.6	0.310957	3148	4086.83	0.77028	2267	2546.5	0.890241
-64	300	1004.26	0.298728	591	1589.64	0.371782	109	353.902	0.307995	185	395.045	0.468301	135	313.252	0.430963	1082	1841.05	0.587709	4334	5148.66	0.841773	2193	5045.57	0.434639	868	2916.58	0.297609	1051	3694.51	0.284476	448	1480.95	0.302509	3248	4062.68	0.799471	2366	2538.84	0.93192
-63	282	971.101	0.290392	656	1537.92	0.42655	119	346.69	0.343246	176	383.115	0.459392	129	302.904	0.425878	1161	1786.5	0.649872	4473	5003.17	0.894033	2219	4894.98	0.453322	841	2813.24	0.298944	1113	3569.89	0.311775	458	1429.37	0.320422	3407	3938.19	0.865119	2454	2450.71	1.00134
-62	301	996.18	0.302154	702	1572.62	0.446389	167	357.208	0.467514	185	379.793	0.487108	157	313.499	0.5008	1240	1821.04	0.680929	4762	5112.63	0.93142	2483	4993.47	0.49725	965	2885.66	0.334412	1196	3659.92	0.326783	488	1474.72	0.33091	3643	4022.96	0.905552	2579	2507.92	1.02834
-61	328	996.625	0.329111	675	1594.23	0.423402	178	354.384	0.50228	191	390.469	0.489155	135	310.516	0.43476	1292	1827.9	0.706823	4858	5151.94	0.942946	2551	5053.9	0.504759	918	2908.91	0.315582	1306	3681.42	0.354754	548	1481.47	0.369903	3681	4052.06	0.908427	2751	2532.88	1.08611
-60	344	1031.47	0.333506	743	1631.7	0.455353	150	362.574	0.413709	167	393.948	0.423914	169	329.95	0.512199	1412	1912.9	0.738144	5122	5338.04	0.959528	2631	5215.1	0.504497	1025	2998.55	0.341832	1340	3812.26	0.351498	543	1541.56	0.35224	3892	4205.2	0.925521	2845	2620.5	1.08567
-59	318	1008.71	0.315254	666	1590.07	0.41885	159	362.52	0.438596	174	385.271	0.45163	144	315.625	0.456237	1344	1850.68	0.726218	4829	5165.42	0.934871	2508	5093.53	0.492389	930	2928.35	0.317585	1188	3724.6	0.31896	489	1503.92	0.325151	3744	4089.95	0.915414	2696	2548.88	1.05772
-58	279	988.075	0.282367	641	1544.83	0.414933	134	351.366	0.381368	159	378.492	0.420089	140	309.24	0.452722	1168	1806.18	0.646668	4346	5066.54	0.857784	2294	4967.97	0.461758	857	2861.72	0.299471	1169	3631.31	0.321922	518	1472.55	0.351772	3372	3999.1	0.843189	2439	2513.25	0.970458
-57	245	968.564	0.252952	573	1541.33	0.371757	109	351.261	0.31031	155	376.173	0.412045	117	308.584	0.379152	1103	1792.77	0.615248	4005	5013.2	0.798891	1979	4910.97	0.402976	745	2818.84	0.264293	960	3587.49	0.267597	419	1454.76	0.288019	3056	3977	0.768419	2220	2470.69	0.898535
-56	264	967.229	0.272945	582	1513.44	0.384554	87	339.506	0.256255	152	363.147	0.418563	110	298.267	0.368797	1013	1752.11	0.578159	3842	4925.87	0.779963	1941	4855.07	0.399788	767	2792.07	0.274706	943	3541.55	0.266267	426	1441.45	0.295536	2959	3889.35	0.760796	2165	2435.17	0.889055
-55	288	989.165	0.291155	608	1586.72	0.383181	113	352.88	0.320223	152	385.291	0.394507	125	319.336	0.391437	1109	1834.02	0.604683	4122	5110.51	0.806573	2169	5025.63	0.431588	864	2892.28	0.298726	1111	3681.03	0.301817	480	1477.26	0.324926	3162	4039.56	0.782759	2181	2516.2	0.866782
-54	282	1091.47	0.258368	711	1733.24	0.410214	128	383.906	0.333415	165	423.091	0.389987	135	337.659	0.399812	1240	1998.49	0.620467	4569	5615.51	0.81364	2391	5479.4	0.436362	884	3162.37	0.279537	1195	4009.02	0.298078	523	1590.79	0.328767	3536	4416.22	0.800685	2514	2741.2	0.917118
-53	295	1055.73	0.279428	729	1675.96	0.434974	131	374.783	0.349536	191	413.116	0.46234	133	326.749	0.407041	1306	1946	0.671121	4717	5462.76	0.863483	2513	5290.71	0.474984	907	3068.89	0.295546	1194	3881.2	0.307637	496	1535.3	0.323064	3612	4278.54	0.844214	2624	2672.19	0.981966
-52	330	1072.52	0.307687	677	1720.82	0.393417	147	390.959	0.375998	191	420.925	0.453763	180	343.342	0.524259	1384	2010.22	0.688481	4949	5601.31	0.883543	2628	5464.14	0.480954	965	3142.11	0.307119	1276	3991.32	0.319694	579	1591.19	0.363879	3866	4397.2	0.879195	2607	2749.2	0.948277
-51	295	1048.51	0.281352	672	1669.62	0.402488	154	373.216	0.41263	178	402.779	0.441929	132	326.794	0.403924	1339	1930.82	0.693489	4973	5454.16	0.91178	2530	5291.21	0.478152	973	3058.46	0.318134	1244	3854.78	0.322716	509	1529.84	0.332714	3778	4265.05	0.885805	2794	2666.56	1.04779
-50	356	1054.27	0.337676	678	1700	0.398822	137	371.202	0.369071	188	409.39	0.459219	142	335.358	0.423428	1359	1968.16	0.690492	4900	5498.45	0.89116	2616	5357.32	0.488303	962	3074.4	0.312906	1287	3893.65	0.330538	535	1547.62	0.345692	3774	4317.41	0.874134	2756	2706.95	1.01812
-49	312	1041.24	0.299643	679	1671.71	0.406171	154	369.55	0.416723	184	402.32	0.457347	153	325.264	0.470388	1289	1925.44	0.669459	4545	5396.83	0.842161	2441	5260.99	0.463981	938	3032.68	0.309297	1202	3841.16	0.312926	509	1542.53	0.329977	3542	4243.55	0.834678	2534	2646.72	0.957411
-48	259	1012.96	0.255685	614	1602.5	0.383152	123	358.416	0.343177	169	387.995	0.435573	123	307.222	0.400361	1159	1847.58	0.627306	4213	5218.43	0.807331	2227	5093.58	0.437217	819	2943.69	0.278222	1096	3722.75	0.294406	488	1481.43	0.329412	3219	4076.81	0.789588	2339	2559.37	0.913895
-47	249	1006.31	0.24744	615	1603.16	0.383617	140	362.088	0.386646	171	391.608	0.436661	108	314.108	0.343831	1077	1845.79	0.58349	4043	5212.59	0.775622	2164	5097.66	0.424509	767	2939.62	0.260918	1011	3727.85	0.271202	436	1490.7	0.292481	3143	4100.74	0.766446	2242	2567.32	0.873285
-46	268	1021.02	0.262482	586	1605.78	0.364932	123	363.349	0.338517	154	394.105	0.390759	114	317.479	0.359079	1146	1875.59	0.611008	3993	5251.4	0.760369	2097	5145.29	0.407557	804	2960.14	0.271609	1072	3740.71	0.286576	449	1504.81	0.298377	3144	4149.65	0.757655	2237	2582.71	0.866143
-45	284	1050.81	0.270269	604	1670.03	0.36167	108	383.037	0.281957	178	408.01	0.436264	137	332.501	0.412029	1109	1948.48	0.569161	4256	5410.82	0.786572	2230	5323.16	0.418924	820	3064.68	0.267565	1110	3890.58	0.285305	465	1560	0.298078	3232	4282.36	0.754724	2381	2659.4	0.895316
-44	299	1006.49	0.297071	631	1588.6	0.397205	132	363.582	0.363054	151	385.231	0.391972	135	315.498	0.427895	1156	1851.88	0.624232	4213	5169.45	0.81498	2166	5066.75	0.427493	857	2913.24	0.294175	1053	3701.57	0.284474	472	1482.63	0.318352	3240	4073.74	0.795337	2396	2549.77	0.939694
-43	309	1004	0.307769	649	1626.25	0.399078	111	366.133	0.303168	155	390.495	0.396932	123	323.279	0.380477	1231	1879.08	0.655109	4491	5255.19	0.854584	2307	5121.3	0.450471	858	2956.94	0.290165	1150	3753.17	0.306408	485	1495.8	0.32424	3406	4140.96	0.822514	2511	2585.94	0.97102
-42	313	1010.62	0.30971	733	1619.21	0.45269	166	358.633	0.462869	165	390.963	0.422035	159	314.709	0.505229	1411	1862.97	0.757393	4841	5228.51	0.925885	2607	5091.68	0.512011	992	2938.84	0.337548	1337	3718.77	0.359528	552	1507.34	0.366208	3771	4113.71	0.91669	2711	2565.04	1.05691
-41	344	1031.11	0.333622	730	1660.66	0.439584	151	373.985	0.403759	206	407.308	0.50576	174	328.715	0.529334	1299	1916.98	0.67763	5231	5400.04	0.968696	2618	5256.34	0.498065	999	3026.55	0.330079	1330	3847.74	0.345658	521	1536.6	0.33906	3926	4238.36	0.926301	2809	2656.16	1.05754
-40	356	1053.56	0.337903	762	1673.37	0.455368	156	378.651	0.411989	209	409.663	0.510175	188	335.499	0.560359	1423	1954.74	0.727972	5293	5482.75	0.965391	2773	5329.87	0.520276	1017	3066.72	0.331624	1349	3885.83	0.347159	563	1556.11	0.361801	4044	4303.34	0.939736	2892	2675.88	1.08077
-39	335	1035.86	0.323401	715	1640.64	0.435806	128	373.094	0.343077	207	405.216	0.510839	145	323.524	0.44819	1345	1909.03	0.704547	4829	5361.09	0.900749	2506	5217.31	0.480324	953	3006.29	0.317002	1266	3799.73	0.333181	485	1524.66	0.318104	3719	4216.19	0.882076	2709	2636.48	1.02751
-38	297	1004.43	0.295689	658	1581.18	0.416145	143	364.539	0.392276	199	398.73	0.499084	168	308.261	0.544993	1187	1847.27	0.64257	4462	5189.99	0.859731	2412	5077.55	0.475033	889	2909.11	0.305592	1143	3699.1	0.308994	472	1475.51	0.31989	3392	4066.29	0.834177	2474	2551.5	0.969627
-37	292	995.713	0.293257	569	1567.63	0.362969	149	352.39	0.422826	175	385.378	0.454099	124	317.542	0.3905	1130	1822.08	0.62017	4140	5098.88	0.811944	2205	5008.09	0.440288	848	2887.85	0.293644	1140	3662.09	0.311298	446	1472.46	0.302895	3225	4034.78	0.7993	2340	2514.87	0.930466
-36	265	997.889	0.265561	585	1581.45	0.369913	120	357.168	0.335976	145	382.912	0.378677	118	308.371	0.382655	1053	1834.94	0.573859	3898	5129.21	0.75996	2098	5025.14	0.417501	808	2904.92	0.278149	964	3668.06	0.262809	443	1482.23	0.298874	3034	4052.57	0.74866	2127	2527.3	0.84161
-35	281	1025.3	0.274066	593	1601.45	0.370288	130	366.961	0.354261	174	394.756	0.440778	116	319.844	0.362676	1177	1872.79	0.628473	4211	5235.24	0.804356	2171	5127.93	0.423368	886	2951.82	0.300154	1063	3745.02	0.283844	467	1520.93	0.30705	3274	4125.3	0.79364	2366	2578.55	0.917569
-34	299	1010.29	0.295955	627	1610.08	0.389421	124	357.625	0.346732	158	393.856	0.401162	141	318.66	0.442477	1196	1863.88	0.641673	4390	5213.63	0.842024	2291	5113.81	0.448002	855	2949.45	0.289885	1073	3734.6	0.287313	488	1500.9	0.325139	3344	4112.16	0.813197	2432	2574.94	0.944489
-33	293	967.627	0.302803	677	1572.63	0.430488	130	355.385	0.3658	177	376.03	0.470707	163	309.573	0.526532	1283	1809.86	0.708894	4540	5090.34	0.891886	2346	4981.9	0.470904	874	2843.76	0.30734	1159	3639.72	0.318431	505	1450.34	0.348195	3643	4007.35	0.90908	2601	2515.99	1.03379
-32	287	1001.61	0.286538	695	1611.62	0.431244	154	364.492	0.422506	196	392.067	0.499915	193	324.4	0.594945	1399	1862.39	0.751185	5018	5192	0.966487	2644	5077.57	0.520722	979	2923.35	0.33489	1282	3722.48	0.344394	575	1490.88	0.385677	3897	4084.2	0.954164	2816	2567.48	1.09679
-31	297	997.148	0.297849	711	1586.17	0.448249	128	352.984	0.362622	200	392.291	0.509825	170	317.909	0.534744	1417	1850.87	0.765586	5315	5182.03	1.02566	2658	5052.17	0.526111	982	2914.18	0.336973	1279	3688.09	0.346792	531	1470.95	0.360992	4012	4071.26	0.985445	2961	2536.62	1.1673
-30	312	1010.24	0.308838	724	1626.68	0.445078	175	372.021	0.470403	211	397.149	0.531286	195	320.371	0.608669	1366	1878.46	0.72719	5087	5289.65	0.96169	2722	5170.81	0.526417	1007	2963.93	0.339752	1399	3773.44	0.370749	535	1509.23	0.354486	3964	4157.93	0.953359	2799	2589.71	1.08082
-29	336	994.44	0.337878	783	1577.35	0.496401	171	352.014	0.485776	200	394.2	0.507357	182	316.539	0.574968	1369	1828.97	0.74851	5058	5126.68	0.986604	2722	5033.08	0.540822	1024	2889.86	0.354342	1365	3669.06	0.37203	578	1471.59	0.392771	4009	4055.08	0.988636	2790	2510.04	1.11153
-28	268	962.788	0.278358	634	1544.98	0.410362	128	345.369	0.370618	210	378.532	0.554774	117	311.807	0.375232	1242	1787.39	0.694868	4495	5023.21	0.894846	2264	4904.81	0.461588	868	2819.78	0.307825	1172	3586.25	0.326804	489	1437.74	0.340118	3479	3960.52	0.878421	2444	2466.24	0.990982
-27	306	981.6	0.311736	615	1544.3	0.398239	158	350.592	0.450666	160	375.235	0.426399	156	308.627	0.505464	1110	1800.13	0.616623	4326	5036.58	0.858916	2349	4948.47	0.474692	837	2840.67	0.294649	1136	3607.45	0.314904	501	1451.38	0.345189	3303	3990.34	0.827749	2362	2466.48	0.957639
-26	242	978.551	0.247304	605	1540.94	0.392617	112	348.584	0.3213	151	375.583	0.402041	142	306.785	0.462865	1098	1798.31	0.610574	4233	5050.1	0.838201	2123	4934.92	0.430199	812	2848.99	0.285013	1000	3583.02	0.279094	416	1448.47	0.2872	3205	3983.95	0.804478	2255	2483.01	0.908172
-25	255	972.901	0.262103	641	1512.35	0.423844	131	343.585	0.381274	160	372.735	0.429259	151	303.856	0.496946	1107	1774.52	0.623831	4198	4965.3	0.845467	2176	4892.76	0.444739	809	2799.96	0.288933	1077	3578.51	0.300963	466	1450.04	0.321372	3199	3932.68	0.81344	2343	2447.36	0.957357
-24	305	991.463	0.307626	647	1545.83	0.418544	121	352.27	0.343486	172	384.293	0.447575	138	315.188	0.437835	1227	1817.13	0.675241	4294	5062.42	0.84821	2283	5004.31	0.456207	888	2874.75	0.308897	1113	3657.37	0.304317	475	1491.12	0.318553	3393	4010.32	0.846067	2422	2506.92	0.966126
-23	267	970.216	0.275196	699	1554.63	0.449626	129	350.661	0.367877	181	381.097	0.474944	165	310.736	0.530998	1221	1793.07	0.680955	4589	5010.58	0.915862	2488	4953.51	0.50227	876	2844.04	0.308012	1199	3621.25	0.331101	531	1463.09	0.36293	3442	3951.41	0.871082	2464	2462.42	1.00064
-22	323	972.44	0.332154	799	1574.98	0.507307	160	353.213	0.452985	176	384.679	0.457524	171	315.485	0.542022	1321	1815.71	0.72754	5121	5105.65	1.00301	2652	4975.54	0.533008	1015	2856.36	0.355347	1287	3636.63	0.353899	574	1443.88	0.397539	3869	4009.01	0.965075	2853	2503.27	1.13971
-21	349	1003.44	0.347803	763	1604.88	0.475426	162	362.09	0.447402	199	389.324	0.511142	194	317.185	0.61163	1456	1871.19	0.778115	5281	5232.11	1.00934	2796	5090.12	0.549299	994	2933.7	0.338821	1348	3721.12	0.362256	605	1484.65	0.407503	4129	4109.62	1.00472	2941	2554.63	1.15124
-20	347	989.604	0.350645	853	1602.73	0.532215	174	362.157	0.480455	177	387.127	0.457215	184	311.271	0.591125	1457	1846.85	0.78891	5248	5178.09	1.0135	2849	5057.78	0.563291	1094	2900.32	0.3772	1417	3700.16	0.382956	616	1483.52	0.415228	4131	4072.41	1.01439	2923	2551.56	1.14558
-19	310	1060.35	0.292356	781	1687.83	0.462724	147	381.272	0.385551	223	412.594	0.540483	230	331.934	0.692908	1443	1973.91	0.731036	5208	5461.3	0.95362	2792	5352.92	0.521584	1002	3079.89	0.325337	1411	3902.15	0.361596	630	1569.46	0.401412	4180	4329.02	0.965576	2936	2695.95	1.08904
-18	299	989.098	0.302295	726	1583.82	0.458385	136	356.77	0.381198	185	392.283	0.471598	164	311.128	0.527114	1321	1848.32	0.714703	4760	5153.97	0.92356	2531	5036.6	0.502522	962	2898.27	0.331922	1239	3680.91	0.336602	563	1482.1	0.379867	3698	4067.59	0.909138	2647	2546.07	1.03964
-17	272	961.902	0.282773	618	1529.34	0.404095	111	343.476	0.323167	178	369.97	0.48112	169	305.336	0.553488	1118	1782.32	0.627273	4344	4959.79	0.875844	2299	4888.95	0.470245	824	2800.61	0.294222	1148	3551.68	0.323227	495	1440.45	0.343643	3307	3945.99	0.838066	2391	2443.61	0.978472
-16	269	965.583	0.278588	593	1512.29	0.392121	123	342.211	0.359427	168	370.863	0.452998	141	302.405	0.466261	1212	1760.5	0.688441	4174	4956.47	0.842131	2227	4870.72	0.457222	805	2803.06	0.287186	1092	3546.91	0.307874	476	1443.43	0.329769	3350	3905.98	0.857659	2356	2426.19	0.97107
-15	283	961.35	0.294378	656	1517.55	0.432276	116	349.715	0.331698	166	370.703	0.447798	141	303.628	0.464384	1158	1782.01	0.649828	4175	4945.37	0.844224	2230	4885.07	0.456493	876	2800.03	0.312854	1022	3560.36	0.287049	468	1447.44	0.32333	3212	3916.82	0.820053	2362	2447.23	0.965174
-14	294	984.978	0.298484	704	1553.95	0.45304	148	354.914	0.417002	187	384.105	0.486846	146	310.586	0.470079	1236	1814.73	0.681094	4656	5050.1	0.921962	2409	4988.92	0.48287	976	2861.51	0.341079	1247	3633.97	0.343151	521	1474.14	0.353427	3579	4012.76	0.891905	2641	2505.91	1.05391
-13	318	969.798	0.327903	696	1528.29	0.455412	112	351.489	0.318645	185	373.622	0.495152	165	304.839	0.54127	1339	1802.75	0.742755	4815	5001.29	0.962752	2503	4906.28	0.510162	921	2803.67	0.328498	1256	3595.09	0.349365	555	1451.45	0.382377	3809	3969.9	0.95947	2685	2454.88	1.09374
-12	297	946.732	0.313711	745	1517.65	0.490891	147	342.094	0.429706	184	370.578	0.496522	180	298.476	0.603063	1413	1758.81	0.803384	5153	4924.8	1.04634	2646	4826.89	0.548179	927	2774.59	0.334103	1273	3541.48	0.359454	555	1421.84	0.39034	3983	3881.1	1.02626	2985	2425.84	1.2305
-11	336	952.165	0.35288	786	1509.64	0.520655	172	339.106	0.507216	173	375.478	0.460746	236	304.398	0.7753	1501	1757.3	0.854152	5266	4910.38	1.07242	2852	4834.88	0.589881	1065	2770.58	0.384396	1396	3529.93	0.395476	585	1412.54	0.414148	4172	3869.44	1.07819	3016	2425.03	1.2437
-10	337	950.376	0.354597	740	1521.87	0.486244	143	341.763	0.418418	220	372.59	0.590462	192	302.484	0.634743	1487	1762.72	0.843584	5397	4960.6	1.08797	2806	4830.18	0.58093	992	2779.51	0.356898	1382	3526.91	0.391845	585	1417.73	0.412631	4196	3896.7	1.07681	2975	2425.7	1.22645
-9	337	963.831	0.349646	730	1534.57	0.475702	138	342.307	0.403147	179	370.32	0.483366	179	313.104	0.571695	1455	1786.84	0.814286	5293	5003.12	1.05794	2775	4912.38	0.564899	999	2813.48	0.355076	1280	3582.86	0.357256	576	1453.17	0.396374	4113	3937.03	1.0447	2982	2456.85	1.21375
-8	334	956.636	0.34914	681	1516.75	0.448986	133	343.161	0.387573	207	371.299	0.557503	180	304.716	0.590715	1304	1775.89	0.73428	5007	4949.08	1.0117	2597	4856.54	0.534742	994	2789.63	0.35632	1249	3565.62	0.35029	511	1436.98	0.355607	3840	3906.46	0.982986	2802	2444.47	1.14626
-7	313	972.471	0.321861	651	1532.83	0.424703	127	354.434	0.358318	150	374.62	0.400405	189	313.126	0.60359	1261	1812.42	0.695755	4563	5039.5	0.905446	2366	4966.8	0.476363	810	2834.65	0.285749	1144	3610.49	0.316855	489	1465.01	0.333786	3564	3998.98	0.891227	2611	2498.76	1.04492
-6	280	955.234	0.293122	634	1484.79	0.426995	116	333.396	0.347935	151	366.583	0.411912	175	304.084	0.575498	1137	1750.54	0.649512	4164	4883.92	0.852595	2121	4809.03	0.441045	833	2748.21	0.303106	1080	3518.93	0.306911	483	1439.01	0.335648	3266	3876.03	0.842615	2227	2404.84	0.926049
-5	276	947.116	0.291411	646	1497.21	0.431468	132	337.215	0.391442	157	366.702	0.42814	188	306.73	0.612917	1168	1763.54	0.662303	4298	4904.77	0.87629	2233	4817.81	0.463489	865	2760.91	0.313302	1112	3515.91	0.316276	507	1434.07	0.353538	3384	3897.76	0.868191	2379	2419.19	0.983387
-4	275	980.095	0.280585	670	1556.41	0.430478	130	351.868	0.369457	164	376.61	0.435463	151	310.36	0.486531	1230	1832.65	0.671158	4463	5086.63	0.877397	2346	4972.1	0.471833	906	2850.7	0.317817	1175	3638.87	0.322902	523	1470.05	0.355771	3393	4031.88	0.841543	2462	2504.69	0.982956
-3	305	951.639	0.3205	709	1505.91	0.470811	102	339.091	0.300804	173	373.324	0.463405	202	303.437	0.665707	1236	1756.84	0.703536	4631	4899.03	0.94529	2425	4816.41	0.503487	919	2752.74	0.333849	1240	3522.88	0.351985	471	1421.74	0.331284	3519	3869	0.909538	2526	2405.13	1.05025
-2	328	994.712	0.329744	772	1578.12	0.48919	151	355.232	0.425074	230	390.051	0.589666	244	320.632	0.760996	1430	1846.73	0.774342	5035	5138.16	0.979923	2738	5029.66	0.544371	1016	2899.62	0.350391	1338	3666.27	0.364948	557	1475.4	0.377524	4049	4064.9	0.996089	2815	2533.06	1.1113
-1	309	981.675	0.314768	773	1561.29	0.495104	147	359.629	0.408754	208	385.226	0.539943	184	308.404	0.59662	1462	1832.65	0.797754	5191	5111.2	1.01561	2676	4987.49	0.536542	1016	2872.77	0.353666	1353	3656.54	0.370022	595	1458.57	0.407933	3995	4012.36	0.995673	2803	2493.51	1.12412
0	361	997.935	0.361747	806	1611.98	0.500006	191	366.664	0.520912	212	393.4	0.538892	243	321.704	0.755352	1505	1860.95	0.808725	5497	5234.99	1.05005	2983	5106.74	0.58413	1078	2927.88	0.368184	1474	3744.77	0.393616	605	1487.19	0.406808	4313	4101.78	1.05149	3071	2566.86	1.19641
1	349	1009.66	0.345661	785	1614.43	0.48624	174	365.172	0.476487	206	395.994	0.520209	211	321.204	0.656903	1404	1881.42	0.746246	5429	5250.9	1.03392	2849	5136.58	0.554649	1046	2958.78	0.353524	1413	3760.4	0.375758	585	1505.82	0.388493	4248	4134.75	1.02739	2992	2576.29	1.16136
2	272	971.439	0.279997	680	1550.86	0.438466	143	351.408	0.406934	176	376.365	0.467631	184	309.658	0.594205	1326	1805.49	0.734426	4835	5023.42	0.962492	2467	4949.97	0.498387	874	2845.48	0.307154	1209	3608.45	0.335047	551	1463.7	0.376444	3749	3984.97	0.940786	2681	2485.89	1.07849
3	282	938.655	0.30043	709	1491.43	0.475381	119	340.119	0.349877	175	373.103	0.469039	160	302.678	0.528615	1196	1752.13	0.682596	4476	4873.8	0.918379	2389	4805.24	0.497165	886	2749.52	0.322238	1202	3505.92	0.342848	506	1417.29	0.35702	3442	3870.39	0.889316	2483	2412.27	1.02932
4	233	939.74	0.247941	621	1478.55	0.420006	142	334.798	0.424136	147	361.732	0.406378	164	309.054	0.530651	1116	1731.04	0.644699	4165	4780.79	0.871194	2200	4754.75	0.462695	771	2727.37	0.28269	1079	3472.42	0.310735	475	1411.03	0.336634	3199	3820.85	0.837248	2302	2363.12	0.974138
5	253	971.178	0.260508	604	1530.21	0.394718	126	351.371	0.358596	190	375.226	0.506361	157	315.227	0.498054	1256	1803.97	0.696242	4516	4999.12	0.903358	2394	4935.97	0.485011	782	2827.29	0.27659	1152	3596.36	0.320324	470	1455.54	0.322904	3497	3978.7	0.878931	2512	2483.44	1.0115
6	294	965.63	0.304464	683	1518.67	0.449737	132	344.318	0.383367	172	371.65	0.4628	184	311.329	0.591014	1278	1779.12	0.718334	4690	4956.29	0.946272	2373	4895.23	0.484757	905	2795.9	0.323688	1131	3576.86	0.316199	489	1438.43	0.339953	3643	3920.01	0.929335	2603	2439.61	1.06697
7	284	946.803	0.299957	753	1522.61	0.494544	140	345.561	0.405138	170	370.548	0.45878	187	304.192	0.614743	1281	1776.75	0.720981	4995	4915.8	1.01611	2547	4846.89	0.525492	933	2780.57	0.335543	1267	3549.52	0.356949	579	1429.77	0.404961	3787	3907.76	0.969098	2695	2430.9	1.10864
8	339	952.361	0.355958	726	1512.59	0.479972	162	340.934	0.475165	208	366.351	0.567762	208	303.714	0.684854	1436	1763.39	0.814339	5290	4899.32	1.07974	2821	4822.15	0.585009	1018	2773.99	0.366981	1386	3531	0.392523	612	1418.73	0.431372	4111	3864.17	1.06388	2862	2406.46	1.1893
9	351	949.86	0.369528	813	1512.18	0.537635	158	342.224	0.461686	225	368.002	0.611409	197	304.086	0.647844	1437	1751.71	0.820343	5570	4913.36	1.13364	2839	4817.79	0.589275	1027	2777.19	0.369798	1424	3518.06	0.404768	643	1411.55	0.455526	4327	3863.64	1.11993	3014	2421.05	1.24492
10	305	949.176	0.321331	781	1508.03	0.517894	167	346.083	0.482543	229	377.927	0.605938	187	298.615	0.626225	1495	1756.53	0.85111	5448	4916.4	1.10813	2885	4815.95	0.599051	1002	2771.27	0.361567	1425	3524.8	0.404278	622	1413.39	0.440078	4237	3878.77	1.09236	3014	2416.86	1.24707
11	352	956.658	0.367948	755	1499.41	0.50353	168	336.818	0.498786	215	372.824	0.57668	190	299.291	0.634833	1438	1760.05	0.817022	5294	4932.88	1.07321	2757	4812.82	0.572845	1005	2762.97	0.363739	1353	3516.2	0.38479	542	1409.98	0.384402	4129	3871.16	1.06661	2994	2410.83	1.2419
12	318	941.991	0.337583	720	1521.13	0.473332	166	343.107	0.483814	186	369.223	0.50376	178	308.912	0.576215	1340	1755.81	0.763182	4965	4930.28	1.00704	2640	4833.38	0.546202	929	2756.7	0.336997	1225	3545.82	0.345477	562	1434.7	0.391719	3886	3904.24	0.995328	2765	2424.79	1.1403
13	272	966.83	0.281332	676	1518.57	0.445156	136	346.518	0.392476	186	375.41	0.495459	192	308.436	0.622495	1250	1790.43	0.698155	4685	4953.58	0.945781	2413	4885.2	0.493941	873	2798.64	0.311937	1229	3554.63	0.345746	511	1437.3	0.355529	3604	3932.69	0.916421	2639	2455.17	1.07487
14	310	981.951	0.315698	653	1520.59	0.429439	143	348.257	0.410616	185	377.126	0.490553	161	311.772	0.516403	1179	1788.48	0.65922	4515	5006.06	0.901906	2328	4936.98	0.471544	869	2833.93	0.306641	1154	3587.85	0.321641	487	1459.34	0.333713	3529	3972.72	0.888308	2500	2469.08	1.01252
15	251	932.077	0.269291	568	1479.69	0.383865	147	333.694	0.440523	178	367.265	0.484664	162	301.014	0.538182	1168	1729.73	0.675249	4122	4825.4	0.85423	2223	4758.96	0.467119	758	2711.63	0.279536	1014	3464.36	0.292695	479	1419.86	0.337358	3270	3852.38	0.848827	2349	2373.25	0.989781
16	297	945.98	0.31396	657	1503.46	0.436992	131	342.997	0.381927	182	369.002	0.493222	167	301.537	0.553829	1199	1756.55	0.682589	4335	4861.92	0.891622	2281	4815.64	0.473665	871	2754.04	0.316262	1141	3518.56	0.32428	491	1424.47	0.344691	3347	3859.9	0.86712	2432	2385.92	1.01931
17	317	981.877	0.322851	688	1551.94	0.443317	155	352.747	0.439408	172	380.853	0.451618	168	307.922	0.545593	1323	1803.29	0.73366	4694	5032.27	0.932779	2557	4946.57	0.516923	916	2844.91	0.321979	1271	3615.07	0.351584	594	1438.31	0.412983	3689	3994.24	0.923581	2599	2480.08	1.04795
18	357	1012.91	0.352449	772	1620.3	0.476456	155	363.044	0.426945	189	395.446	0.477941	212	326.213	0.649882	1456	1880.8	0.774138	5313	5257.6	1.01054	2741	5134.09	0.533882	1031	2942.69	0.35036	1390	3752.51	0.370418	544	1500.17	0.362625	4112	4130.21	0.99559	2958	2586.83	1.14348
19	348	1003.05	0.346943	784	1609.48	0.487115	178	362.171	0.491481	202	389.489	0.518628	205	317.82	0.645019	1515	1864.86	0.812395	5381	5229.2	1.02903	2920	5102.89	0.572224	1049	2929.5	0.358082	1393	3724.01	0.374059	582	1490.66	0.390431	4188	4099.66	1.02155	2972	2569.01	1.15687
20	361	982.996	0.367245	840	1566.31	0.536291	176	356.237	0.494053	244	391.565	0.623141	227	308.971	0.734696	1523	1831.5	0.831557	5320	5089.66	1.04526	2826	4986.29	0.566754	1109	2858.16	0.388012	1454	3648.63	0.398506	642	1458.83	0.440078	4254	4000.86	1.06327	3023	2499.91	1.20924
21	326	985.18	0.330904	752	1570.02	0.478974	145	359.197	0.403678	197	393.461	0.500684	190	314.078	0.604945	1447	1827	0.792007	5204	5144.16	1.01163	2727	5016.67	0.543587	1017	2884.82	0.352535	1307	3682.81	0.354892	612	1469.81	0.41638	4014	4050.48	0.990993	2833	2526.22	1.12144
22	308	938.52	0.328176	691	1505.06	0.459117	146	337.235	0.432932	171	365.068	0.468405	153	304.925	0.501762	1238	1745.29	0.709339	4622	4877.96	0.947527	2354	4786.54	0.491796	927	2757.91	0.336124	1217	3502.87	0.347429	515	1420.14	0.36264	3548	3859.44	0.919304	2579	2406.89	1.07151
23	256	987.966	0.259118	656	1549.65	0.423322	130	351.394	0.369955	185	386.104	0.479145	165	311.904	0.529008	1233	1830.03	0.67376	4577	5076.22	0.901655	2417	5022.55	0.48123	861	2860.06	0.301042	1124	3651.3	0.307836	538	1476.52	0.364369	3450	4030.26	0.856025	2591	2511.18	1.03179
24	280	953.294	0.293718	675	1490	0.45302	120	336.111	0.357025	147	373.479	0.393596	193	308.876	0.624846	1144	1753.34	0.652471	4241	4888.9	0.867475	2269	4825.55	0.470205	860	2766.25	0.31089	1142	3521.21	0.324321	476	1423.29	0.334436	3272	3866.96	0.846143	2435	2412.1	1.00949
25	289	954.765	0.302692	597	1494.8	0.399384	126	342.307	0.368091	165	366.48	0.450229	162	305.099	0.530975	1193	1762.97	0.6767	4371	4868.29	0.897851	2321	4827.72	0.480765	852	2759.35	0.308768	1121	3529.29	0.317628	470	1435.03	0.327519	3363	3888.56	0.864845	2326	2411.6	0.964505
26	311	973.081	0.319603	647	1539.01	0.420399	136	348.093	0.3907	178	373.786	0.476208	180	314.367	0.572579	1259	1805.68	0.697243	4521	5011.49	0.902127	2327	4942.52	0.470812	872	2824.22	0.308758	1156	3601.01	0.321021	520	1451.13	0.358341	3546	3978.49	0.891293	2617	2479.29	1.05555
27	340	944.234	0.36008	691	1512.78	0.456776	139	348.011	0.399413	191	372.179	0.513194	188	306.8	0.612777	1354	1762.06	0.768419	4726	4928.37	0.958937	2542	4848.26	0.524312	955	2767.42	0.345087	1221	3547.63	0.344173	524	1430.87	0.366212	3716	3893.45	0.954423	2747	2441.65	1.12506
28	344	967.56	0.355533	724	1535.71	0.471443	152	348.786	0.435797	184	378.632	0.48596	202	307.163	0.657632	1413	1785.96	0.791172	5232	5002.84	1.04581	2734	4910.86	0.556725	978	2811.05	0.347913	1373	3579.75	0.383546	597	1440.57	0.414418	4046	3943.12	1.02609	2849	2466.6	1.15503
29	327	955.593	0.342196	784	1526.28	0.513668	168	347.823	0.483004	205	374.189	0.547852	217	306.876	0.707127	1440	1757.81	0.819203	5289	4942.03	1.07021	2761	4841.25	0.570307	1020	2792.86	0.365217	1341	3534.43	0.379411	539	1413.7	0.381269	4040	3894	1.03749	2963	2435.11	1.21678
30	331	940.767	0.351841	788	1522.46	0.517585	151	345.232	0.437387	202	368.4	0.548318	224	299.452	0.748034	1431	1761.67	0.8123	5133	4907.8	1.04589	2710	4809.79	0.563435	1014	2771.69	0.365841	1362	3520.81	0.386842	607	1415.94	0.428692	3940	3866.57	1.01899	2862	2411.06	1.18703
31	354	956.081	0.370261	756	1518.18	0.497966	162	343.736	0.471291	209	372.371	0.561268	221	302.924	0.729556	1487	1766.63	0.841716	5309	4932.43	1.07635	2867	4850.46	0.591078	1029	2782.73	0.369781	1460	3556.71	0.410492	627	1429.01	0.438764	4140	3878	1.06756	2901	2420.86	1.19833
32	295	973.672	0.302977	703	1549.08	0.453818	157	352.424	0.445487	221	379.155	0.582876	177	310.892	0.56933	1341	1784.38	0.751522	4935	5017.15	0.983627	2587	4927.84	0.524976	909	2828.29	0.321396	1198	3606.89	0.332142	531	1441.18	0.368449	3845	3950.76	0.973231	2777	2470.31	1.12415
33	285	985.886	0.28908	693	1547.08	0.447941	126	350.416	0.359572	196	381.621	0.513598	173	309.436	0.559082	1202	1802.37	0.666899	4643	5088.62	0.912428	2446	4979.18	0.491246	937	2850.25	0.328743	1232	3624.73	0.339888	475	1460.51	0.325229	3504	4015.84	0.872544	2591	2507.05	1.03349
34	272	971.496	0.27998	624	1521.82	0.410036	112	348.229	0.321628	150	374.698	0.400322	172	306.077	0.561949	1176	1790.16	0.656924	4252	4957.58	0.857676	2207	4890.94	0.451243	842	2814.02	0.299216	1086	3568.38	0.30434	513	1445.23	0.354961	3338	3931.94	0.848945	2372	2462.2	0.963367
35	247	962.193	0.256705	606	1517.46	0.399351	113	341.479	0.330913	164	369.727	0.443571	157	309.251	0.507678	1050	1777.28	0.590791	4162	4962.55	0.838682	2228	4883.89	0.456194	793	2783.84	0.284858	1129	3567.28	0.316488	411	1441.27	0.285166	3187	3934.98	0.809915	2236	2448.11	0.913357
36	268	961.554	0.278715	621	1529	0.406147	120	341.662	0.351224	148	377.506	0.392046	162	309.493	0.523437	1192	1780.42	0.669504	4331	4972.9	0.87092	2265	4890.39	0.463154	853	2801.33	0.304499	1125	3576.32	0.31457	496	1446.74	0.342839	3371	3936.26	0.856396	2323	2453.03	0.946993
37	330	996.901	0.331026	725	1573.97	0.460618	137	358.47	0.38218	174	383.668	0.453518	175	317.29	0.551545	1301	1852.63	0.702245	4728	5150.25	0.918013	2549	5054	0.504353	938	2896.45	0.323844	1258	3694.88	0.340472	566	1478.57	0.382802	3713	4079.23	0.91022	2677	2530.76	1.05779
38	351	1057.74	0.331839	734	1676.81	0.437736	149	369.83	0.402888	192	412.607	0.465334	209	331.332	0.630786	1427	1946.35	0.733166	5350	5475.25	0.977125	2817	5314.35	0.530074	997	3065.92	0.325188	1350	3880.77	0.347869	581	1544.23	0.37624	4088	4297.32	0.951291	2957	2672.67	1.10639
39	353	1002.39	0.352158	724	1594.56	0.454045	159	362.257	0.438915	188	390.51	0.481421	185	319.659	0.578742	1360	1856.06	0.732733	5188	5199.61	0.997766	2700	5071.38	0.5324	1000	2920.14	0.342449	1338	3727.63	0.358941	607	1481	0.409857	3985	4084.46	0.975649	2801	2538.17	1.10355
40	348	1001.69	0.347413	777	1612.27	0.48193	152	363.603	0.418039	238	394.289	0.603618	181	319.928	0.565752	1404	1867.46	0.751822	5252	5242.08	1.00189	2761	5103.91	0.540958	1057	2929.2	0.360849	1367	3729.61	0.366526	549	1485.82	0.369494	4059	4112.94	0.986886	2957	2564.3	1.15314
41	314	971.717	0.323139	781	1564.65	0.499153	164	346.841	0.472839	198	382.882	0.51713	184	314.847	0.58441	1380	1833.24	0.752766	4887	5094.62	0.959247	2657	4971.89	0.534405	977	2860.58	0.341539	1376	3641.14	0.377903	560	1459.18	0.383777	3859	4010.73	0.962169	2725	2496.81	1.09139
42	297	963.297	0.308316	716	1547.43	0.462703	129	345.581	0.373284	176	379.516	0.463748	172	308.392	0.557732	1285	1802.97	0.712712	4684	5020.75	0.932929	2459	4948.52	0.496916	913	2831.29	0.322468	1215	3619.55	0.335677	533	1467.26	0.363261	3676	3972.11	0.925453	2607	2461.01	1.05932
43	303	987.105	0.306958	655	1553.42	0.421651	129	355.309	0.363064	170	387.482	0.43873	155	313.153	0.494966	1231	1815.76	0.677951	4407	5078.72	0.867738	2381	5004.98	0.475727	913	2874.14	0.31766	1191	3649.84	0.326315	474	1468.25	0.322834	3434	4027.01	0.852743	2374	2502.27	0.948737
44	262	953.043	0.274909	602	1523	0.395271	113	338.225	0.334098	147	374.719	0.392294	140	309.519	0.452314	1179	1797.55	0.655894	4304	4964.95	0.866876	2294	4889.1	0.469207	831	2789.55	0.297898	1139	3553.43	0.320536	506	1432.79	0.353156	3382	3954.67	0.855192	2330	2459.33	0.947412
45	262	975.535	0.268571	628	1535.91	0.408879	127	348.635	0.364278	148	381.245	0.388202	147	305.224	0.481613	1103	1795.18	0.614422	4181	5045.67	0.828631	2153	4932.22	0.436517	777	2830.09	0.274549	1059	3610.72	0.293293	438	1452.19	0.301614	3210	3991.16	0.804278	2289	2482.45	0.922075
46	300	978.395	0.306625	591	1546.91	0.382052	137	351.818	0.389406	156	375.988	0.414907	154	307.773	0.500368	1126	1800.05	0.625537	4289	5050.37	0.849244	2250	4952.03	0.454359	847	2832.56	0.299023	1130	3601.38	0.313769	488	1460.34	0.334169	3276	3994.95	0.820034	2334	2482.47	0.940194
47	331	965.894	0.342688	657	1528.36	0.429874	129	349.845	0.368734	182	374.838	0.485543	148	302.826	0.488729	1222	1796.4	0.680248	4531	5006.17	0.905084	2328	4894.12	0.475673	896	2836.01	0.315937	1184	3573.63	0.331316	497	1438.87	0.34541	3517	3933.85	0.894036	2542	2458.7	1.03388
48	331	986.948	0.335377	727	1588.8	0.457578	153	357.45	0.428032	203	381.182	0.532554	185	313.609	0.589906	1273	1821.79	0.698765	4854	5151.53	0.942243	2572	5024.7	0.511872	982	2890.5	0.339733	1318	3669.13	0.359213	531	1469.91	0.361247	3739	4030.65	0.927641	2719	2530.04	1.07469
49	347	1021.37	0.33974	738	1618.49	0.455979	145	371.29	0.39053	223	403.967	0.552025	175	317.801	0.550659	1404	1874.58	0.748967	5207	5272.86	0.98751	2814	5157.34	0.54563	1014	2976.81	0.340633	1359	3773.22	0.36017	579	1498.24	0.386454	4022	4138.01	0.971966	2914	2597.17	1.12199
50	337	1000.71	0.33676	778	1598.69	0.486649	145	355.837	0.40749	219	393.123	0.557078	162	318.713	0.508295	1431	1845.7	0.775314	5295	5183.03	1.0216	2781	5057.62	0.549863	1047	2906.12	0.360274	1368	3706.13	0.369118	576	1482.01	0.38866	4081	4073.87	1.00175	2933	2540.51	1.15449
51	326	1002.71	0.32512	761	1608.53	0.473103	130	356.105	0.365061	190	392.594	0.483961	173	322.666	0.536158	1379	1855.27	0.743289	4952	5222.98	0.948117	2580	5071.91	0.508684	972	2933.61	0.331333	1290	3718.57	0.346908	575	1491.15	0.385609	3841	4101.84	0.936408	2721	2565.49	1.06061
52	271	985.797	0.274904	695	1559.63	0.445618	146	354.366	0.412003	189	379	0.498681	154	311.056	0.495087	1206	1818.56	0.663162	4729	5105.02	0.926344	2383	4956.19	0.480813	907	2863.43	0.316753	1186	3636.84	0.326108	478	1449.12	0.329854	3677	4014.51	0.915926	2676	2503.16	1.06905
53	296	1009.86	0.293109	623	1598.44	0.389754	134	369.337	0.362812	161	390.199	0.41261	127	323.165	0.392988	1151	1874.29	0.614099	4309	5203.19	0.828146	2212	5094.62	0.434183	830	2933	0.282987	1117	3736.89	0.298911	441	1492.31	0.295515	3317	4112.34	0.806596	2350	2571.6	0.913827
54	287	1018.15	0.281883	638	1608.11	0.396739	105	365.609	0.287192	189	392.726	0.481252	110	316.829	0.34719	1157	1877.78	0.616152	4204	5227.74	0.804172	2239	5148.13	0.434915	838	2962.98	0.282823	1085	3759.98	0.288566	451	1511.72	0.298335	3199	4131.52	0.774291	2437	2586.04	0.942367
55	281	999.006	0.28128	558	1575.91	0.354081	108	359.934	0.300055	141	385.733	0.365538	136	310.336	0.438234	1114	1837.67	0.606202	4019	5144.81	0.781175	2034	5045.64	0.403121	832	2899.16	0.28698	1075	3671.44	0.292801	417	1487.2	0.280393	3105	4082.86	0.760496	2209	2535	0.871401
56	243	984.176	0.246907	642	1564.12	0.410453	111	348.122	0.318853	164	386.597	0.424214	138	311.452	0.443086	1110	1814.09	0.611878	4074	5102.04	0.798505	2126	4984.34	0.426536	791	2858.37	0.276731	1035	3636.04	0.284651	422	1474.53	0.286193	3241	4041.66	0.801899	2283	2511.34	0.909077
57	277	991.94	0.279251	663	1594.78	0.415731	129	353.037	0.365401	149	390.693	0.381374	149	314.338	0.474012	1180	1842.49	0.640439	4420	5171.58	0.854671	2263	5054.28	0.447739	865	2902.72	0.297996	1084	3682.26	0.294384	523	1473.91	0.354839	3448	4057.32	0.849822	2489	2546.06	0.977588
58	304	1037.57	0.292993	687	1639.99	0.418904	146	367.719	0.397043	183	403.986	0.452986	145	322.838	0.449142	1363	1903.93	0.715889	4872	5363.56	0.908352	2567	5228.73	0.490942	953	3004.81	0.317158	1229	3797.3	0.323651	545	1520.36	0.358467	3797	4217.9	0.900211	2693	2619.96	1.02788
59	342	1059.24	0.322872	738	1693.08	0.435893	152	376.102	0.404146	184	407.932	0.451055	141	325.215	0.433559	1357	1951.55	0.695344	5212	5466.64	0.953419	2684	5325.71	0.50397	1074	3093.61	0.347167	1315	3892.65	0.337817	566	1542.96	0.366827	3978	4285.14	0.928324	2797	2674.59	1.04577
60	339	1037.9	0.326621	770	1662.14	0.463258	152	375.789	0.404482	181	405.3	0.446582	166	328.48	0.505358	1465	1922.32	0.762101	5195	5391.01	0.963642	2729	5259.48	0.518873	946	3028.34	0.312383	1324	3848.82	0.344002	566	1530.06	0.369919	3966	4234.27	0.936643	2888	2661.46	1.08512
61	338	1003.86	0.336701	718	1606.04	0.447062	142	362.415	0.391816	192	394.368	0.486855	171	315.579	0.541862	1276	1849.89	0.689771	4784	5250.48	0.911154	2495	5070.03	0.492108	979	2932.28	0.333869	1233	3714.46	0.331946	539	1486.39	0.362624	3667	4107.11	0.892843	2633	2565.17	1.02644
62	269	1013.15	0.265509	668	1615.37	0.413528	118	363.109	0.324971	189	394.626	0.478935	170	314.296	0.540892	1274	1883.39	0.67644	4473	5255.33	0.851136	2408	5132.56	0.469162	896	2963.78	0.302317	1135	3762.03	0.301699	512	1505.73	0.340034	3499	4141.57	0.84485	2515	2584.55	0.973091
63	281	1004.34	0.279785	611	1588.53	0.384631	121	355.422	0.34044	166	392.717	0.422696	148	309.083	0.478836	1114	1850.64	0.601954	4192	5160.94	0.812255	2176	5052.06	0.430715	853	2911.06	0.293021	1089	3690.42	0.295089	488	1476.92	0.330416	3183	4065.96	0.78284	2321	2531.64	0.916798
64	252	1062.88	0.237092	599	1664.71	0.359823	127	380.264	0.333978	141	402.878	0.349982	131	324.89	0.403214	1181	1951.61	0.60514	4198	5440.83	0.771573	2246	5319.32	0.422234	802	3069.19	0.261307	1109	3861.99	0.287158	489	1559.65	0.313532	3225	4311.99	0.747914	2365	2681.61	0.881934
65	267	1023.83	0.260785	584	1610.6	0.362598	117	359.801	0.32518	166	394.23	0.421074	126	313.987	0.401291	1136	1879.59	0.604388	4035	5293.03	0.762323	2126	5146.55	0.413093	808	2962.81	0.272714	1076	3759.18	0.286233	423	1502.11	0.281604	3080	4166.21	0.739281	2263	2602.47	0.86956
66	265	1001.61	0.264573	597	1602.87	0.372458	137	361.525	0.378951	134	388.76	0.344685	94	314.066	0.2993	1059	1861.74	0.568824	4027	5207.7	0.773279	2063	5105.92	0.404041	761	2935.82	0.259212	992	3715.96	0.266957	434	1496.38	0.290033	3051	4092.17	0.74557	2229	2564.1	0.869311
67	303	1017.28	0.297854	616	1612.44	0.38203	113	359.024	0.314742	193	394.182	0.489621	153	316.971	0.482694	1150	1859.37	0.61849	4245	5206.12	0.815387	2276	5087.27	0.447391	884	2944.6	0.300211	1099	3717.25	0.295649	479	1486.63	0.322205	3345	4097.17	0.816418	2316	2550.86	0.90793
68	326	1050.34	0.310376	672	1659.07	0.405045	149	373.556	0.398869	181	406.558	0.445201	147	324.411	0.453128	1278	1912.39	0.668274	4617	5395.22	0.855757	2456	5242.13	0.468512	924	3038.91	0.304056	1205	3831.62	0.314488	516	1528.05	0.337685	3553	4221.19	0.841705	2555	2631.73	0.970844
69	330	1056.2	0.312442	729	1692.26	0.430786	149	376.184	0.396083	188	415.547	0.452416	142	329.786	0.430583	1350	1948.29	0.692917	4832	5503.8	0.877939	2655	5352.68	0.496013	990	3079.72	0.321458	1243	3896.41	0.319012	520	1546.61	0.33622	3733	4301.83	0.86777	2595	2702.9	0.960081
70	362	1055.73	0.342889	730	1665.81	0.438226	142	374.801	0.378868	189	405.369	0.466242	160	328.666	0.486816	1330	1952.73	0.681099	4948	5447.74	0.908266	2610	5292.25	0.493174	1035	3058.53	0.338397	1314	3858.42	0.340554	576	1522.84	0.378241	3846	4269.32	0.900847	2746	2661.34	1.03181
71	337	1085	0.3106	757	1735.99	0.436062	137	383.543	0.357196	185	414.598	0.446215	155	343.508	0.451227	1374	2004.8	0.685355	4928	5604.97	0.87922	2544	5477.75	0.464424	1022	3159.56	0.323463	1300	4001.24	0.3249	554	1584.91	0.349548	3799	4415.69	0.860342	2762	2727.79	1.01254
72	333	1049.25	0.317371	693	1682.61	0.41186	117	371.97	0.314541	188	414.118	0.453976	160	327.039	0.489238	1307	1954.91	0.668572	4678	5480.23	0.853614	2506	5317.36	0.471286	939	3070.17	0.305846	1265	3884.02	0.325694	532	1543.87	0.344589	3666	4283.19	0.855904	2593	2689.3	0.964193
73	308	1082.88	0.284427	666	1743.57	0.381974	140	390.998	0.358058	174	421.905	0.412415	141	340.813	0.413717	1249	2018.92	0.618646	4531	5617.71	0.806556	2409	5480.9	0.439526	920	3165.77	0.290609	1173	4022.26	0.291627	547	1604.43	0.340931	3478	4408.9	0.788859	2500	2765.71	0.903926

## Sheet: Fig. 5
	Low Transcription			Medium Transcription			High Transcription			Low Transcription - Non-transcribed Strand				Low Transcription - Transcribed Strand				Medium Transcription - Non-transcribed Strand				Medium Transcription - Transcribed Strand				High Transcription - Non-transcribed Strand				High Transcription - Transcribed Strand
Position relative to Dyad (bp)	Observed Mutations	Expected Mutations	Mutation Enrichment	Observed Mutations	Expected Mutations	Mutation Enrichment	Observed Mutations	Expected Mutations	Mutation Enrichment	Observed Mutations	Expected Mutations	Mutation Enrichment	Normalized Mutation Enrichment	Observed Mutations	Expected Mutations	Mutation Enrichment	Normalized Mutation Enrichment	Observed Mutations	Expected Mutations	Mutation Enrichment	Normalized Mutation Enrichment	Observed Mutations	Expected Mutations	Mutation Enrichment	Normalized Mutation Enrichment	Observed Mutations	Expected Mutations	Mutation Enrichment	Normalized Mutation Enrichment	Observed Mutations	Expected Mutations	Mutation Enrichment	Normalized Mutation Enrichment
-73	610	632.449	0.964505	1398	2644.52	0.528641	379	1437.28	0.263693	273	319.636	0.854097	0.831481	337	312.813	1.07732	1.03718	816	1301.98	0.626739	0.956435	582	1342.54	0.433506	0.941411	284	706.398	0.40204	0.943822	95	730.881	0.0832135	0.939373
-72	665	634.054	1.04881	1459	2694.9	0.541393	435	1457.46	0.298465	322	317.105	1.01544	0.988549	343	316.949	1.08219	1.04187	877	1326.96	0.660908	1.00858	582	1367.94	0.425458	0.923933	330	713.334	0.462616	1.08603	105	744.121	0.0949804	1.01978
-71	646	642.553	1.00536	1530	2705.93	0.565426	446	1466.89	0.304045	324	316.958	1.02222	0.99515	322	325.595	0.988958	0.952108	863	1335.16	0.646363	0.986383	667	1370.76	0.48659	1.05669	324	728.256	0.444899	1.04444	122	738.634	0.113642	1.19369
-70	588	643.153	0.914246	1381	2698.11	0.51184	395	1472.09	0.268326	296	321.337	0.921151	0.896759	292	321.816	0.907351	0.873542	821	1333.1	0.615859	0.939832	560	1365.01	0.410252	0.890913	307	724.632	0.423664	0.994586	88	747.458	0.136224	0.850858
-69	588	631.069	0.931752	1263	2636.92	0.478968	339	1448.1	0.2341	312	318.017	0.981078	0.9551	276	313.052	0.881643	0.848792	748	1307.41	0.572123	0.873088	515	1329.51	0.387362	0.841203	244	718.836	0.339438	0.796859	95	729.261	0.102205	0.94146
-68	526	613.364	0.857566	1251	2582.42	0.48443	344	1397.59	0.246137	258	305.222	0.845286	0.822903	268	308.142	0.869729	0.837322	699	1287.22	0.543029	0.82869	552	1295.2	0.42619	0.925524	247	693.947	0.355935	0.835587	97	703.646	0.114008	0.996274
-67	498	611.911	0.813844	1147	2538.07	0.451919	354	1384.17	0.25575	263	308.192	0.853364	0.830767	235	303.719	0.773741	0.744911	693	1265.93	0.547425	0.835398	454	1272.14	0.356879	0.775005	267	687.271	0.388493	0.912021	87	696.895	0.116144	0.902222
-66	523	607.633	0.860717	1153	2568	0.448988	365	1397.74	0.261136	258	300.636	0.858182	0.835457	265	306.997	0.8632	0.831036	651	1274.92	0.510619	0.77923	502	1293.07	0.388223	0.843072	273	693.473	0.39367	0.924175	92	704.268	0.101785	0.944085
-65	528	598.419	0.882325	1239	2526.77	0.490348	351	1359	0.258277	239	299.078	0.799123	0.777962	289	299.341	0.965453	0.92948	733	1257.25	0.583019	0.889716	506	1269.53	0.398574	0.865551	246	677.106	0.363311	0.852903	105	681.897	0.106912	1.11284
-64	571	597.796	0.955176	1277	2513.74	0.508008	340	1363.91	0.249283	277	299.662	0.924374	0.899896	294	298.133	0.986136	0.949392	762	1253.95	0.60768	0.92735	515	1259.79	0.408799	0.887756	250	676.944	0.369307	0.866979	90	686.965	0.120539	0.946825
-63	576	578.988	0.994839	1361	2440.53	0.557665	353	1319.86	0.267452	285	289.403	0.984785	0.958708	291	289.585	1.00489	0.967444	800	1214.24	0.658851	1.00544	561	1226.3	0.457475	0.993463	257	663.155	0.387541	0.909786	96	656.707	0.108783	1.05648
-62	633	594.143	1.0654	1436	2496.9	0.575112	383	1358.76	0.281875	300	299.076	1.00309	0.976526	333	295.067	1.12856	1.08651	817	1238.22	0.65982	1.00692	619	1258.69	0.491782	1.06796	300	677.997	0.44248	1.03876	83	680.762	0.11318	0.881138
-61	601	602.319	0.99781	1429	2522.65	0.566467	370	1358.9	0.27228	295	301.321	0.979023	0.953099	306	300.999	1.01662	0.978736	846	1254.79	0.674219	1.02889	583	1267.87	0.459827	0.99857	278	668.994	0.415549	0.975537	92	689.902	0.0969431	0.963745
-60	633	620.464	1.0202	1510	2587.57	0.583558	434	1415.17	0.306677	307	312.754	0.981602	0.95561	326	307.71	1.05944	1.01996	904	1293.91	0.698658	1.06619	606	1293.66	0.468437	1.01727	328	699.583	0.468851	1.10067	106	715.587	0.106129	1.07054
-59	620	605.698	1.02361	1430	2532.4	0.564683	391	1378.64	0.283613	325	304.457	1.06747	1.03921	295	301.241	0.979283	0.942794	848	1266.26	0.669688	1.02198	582	1266.13	0.459667	0.998222	295	691.77	0.426442	1.00111	96	686.871	0.131696	1.01008
-58	546	588.849	0.927233	1302	2471.05	0.526902	378	1344.12	0.281225	286	297.423	0.961594	0.936131	261	291.426	0.895597	0.862227	761	1239.1	0.614158	0.937235	541	1231.95	0.439141	0.953647	282	663.786	0.424836	0.997338	96	680.332	0.123743	1.01979
-57	500	584.333	0.855677	1202	2457.83	0.48905	311	1329.57	0.23391	234	294.23	0.795296	0.774237	266	290.103	0.916917	0.882751	674	1225.79	0.549848	0.839095	528	1232.03	0.428559	0.930668	223	658.47	0.338664	0.795043	88	671.103	0.129518	0.947665
-56	474	568.54	0.833715	1138	2413.66	0.471483	300	1317.01	0.227788	259	287.002	0.902433	0.878536	215	281.538	0.763663	0.735208	691	1207.95	0.572044	0.872967	447	1205.71	0.370735	0.805095	226	656.267	0.344372	0.808443	74	660.746	0.113867	0.809391
-55	497	595.857	0.834093	1206	2500.67	0.482271	351	1371.72	0.255884	240	303.257	0.791409	0.770453	257	292.6	0.878331	0.845604	691	1251.16	0.552286	0.842816	515	1249.51	0.412163	0.895061	269	680.877	0.395079	0.927481	82	690.838	0.077362	0.857825
-54	595	648.471	0.917543	1366	2735.72	0.49932	353	1490.25	0.236873	298	329.321	0.904893	0.880931	297	319.15	0.930597	0.895922	800	1362.86	0.587002	0.895794	566	1372.86	0.412278	0.895311	261	733.316	0.355917	0.835547	92	756.934	0.0848591	0.878398
-53	631	634.333	0.994745	1347	2656.27	0.507101	395	1447.67	0.272852	331	321.506	1.02953	1.00227	300	312.827	0.958997	0.923263	784	1318.68	0.594534	0.907288	563	1337.59	0.420905	0.914047	299	714.105	0.418706	0.982947	96	733.565	0.100248	0.945789
-52	611	649.287	0.941032	1400	2721.59	0.514406	372	1480.88	0.251202	296	322.56	0.917658	0.893359	315	326.727	0.964108	0.928184	832	1347.7	0.617347	0.942102	568	1373.88	0.413426	0.897805	283	726.803	0.389377	0.914095	89	754.076	0.100269	0.852975
-51	621	630.752	0.984538	1417	2637.59	0.537232	391	1433.77	0.272707	303	314.715	0.962774	0.93728	318	316.037	1.00621	0.968719	847	1295.99	0.653554	0.997356	570	1341.6	0.424865	0.922646	286	706.697	0.4047	0.950067	105	727.076	0.100426	1.04369
-50	634	630.518	1.00552	1484	2668.03	0.556216	408	1438.72	0.283586	333	307.485	1.08298	1.0543	301	323.033	0.931793	0.897074	855	1321.58	0.646951	0.987279	629	1346.45	0.467156	1.01449	306	702.314	0.435702	1.02285	102	736.402	0.118071	1.00103
-49	602	622.225	0.967496	1365	2624.59	0.520081	371	1431.17	0.259228	293	314.378	0.931999	0.90732	309	307.847	1.00375	0.966345	772	1297.71	0.594895	0.907839	593	1326.88	0.446912	0.970524	291	700.613	0.41535	0.975071	80	730.558	0.119668	0.791402
-48	567	608.346	0.932036	1249	2538.26	0.49207	315	1381.02	0.228093	301	304.051	0.989967	0.963753	266	304.295	0.874151	0.841579	703	1266.85	0.554918	0.846832	546	1271.4	0.429446	0.932594	241	680.982	0.353901	0.830812	74	700.035	0.0987875	0.763964
-47	571	613.868	0.930168	1162	2544.16	0.456733	326	1383.28	0.235672	299	305.599	0.978407	0.952499	272	308.269	0.882346	0.849469	657	1271.89	0.516552	0.788285	505	1272.26	0.396931	0.861984	237	688.371	0.344291	0.808253	89	694.91	0.0922104	0.925599
-46	512	610.031	0.839301	1187	2550.98	0.465311	364	1386.19	0.262591	276	305.523	0.903368	0.879446	236	304.508	0.775021	0.746143	688	1276.04	0.539169	0.822799	499	1274.94	0.39139	0.84995	274	690.236	0.396965	0.93191	90	695.95	0.105609	0.934601
-45	540	630.462	0.856514	1254	2643.57	0.474358	338	1444.2	0.234039	271	318.558	0.850709	0.828182	270	311.905	0.865649	0.833394	725	1309.68	0.553572	0.844778	529	1333.9	0.396583	0.861227	245	714.942	0.342685	0.804483	93	729.26	0.105258	0.921641
-44	539	595.205	0.90557	1298	2518.65	0.515356	346	1366.78	0.25315	282	298.767	0.94388	0.918886	257	296.439	0.866958	0.834655	740	1238.82	0.597344	0.911576	558	1279.83	0.435996	0.946818	242	674.996	0.358521	0.841658	104	691.784	0.1082	1.08649
-43	586	620.01	0.945146	1313	2565.17	0.511857	367	1378.58	0.266217	285	311.794	0.914064	0.88986	301	308.215	0.97659	0.940201	754	1271.83	0.592847	0.904714	559	1293.34	0.432214	0.938604	269	676.917	0.39739	0.932907	98	701.66	0.111478	1.00939
-42	629	605.946	1.03805	1476	2548.35	0.579198	411	1383.28	0.297121	313	310.027	1.00959	0.982855	316	295.919	1.06786	1.02807	873	1264.69	0.690288	1.05341	603	1283.66	0.469751	1.02012	305	680.069	0.448484	1.05285	106	703.207	0.109489	1.08939
-41	678	622.46	1.08923	1533	2611.53	0.587013	430	1426.37	0.301464	331	312.384	1.05959	1.03154	347	310.076	1.11908	1.07738	889	1286.44	0.691056	1.05459	644	1325.09	0.486005	1.05542	335	700.429	0.478278	1.1228	95	725.945	0.116402	0.94576
-40	677	633.525	1.06862	1550	2658.02	0.583141	445	1434.98	0.310108	354	317.507	1.11494	1.08541	323	316.018	1.02209	0.98401	901	1317.33	0.683958	1.04375	649	1340.69	0.48408	1.05124	335	711.964	0.47053	1.10461	110	723.02	0.107119	1.09952
-39	632	627.01	1.00796	1498	2618.28	0.572132	409	1408.14	0.290453	320	311.398	1.02762	1.00041	312	315.611	0.988557	0.951723	851	1299.34	0.65495	0.999486	647	1318.94	0.490545	1.06528	294	697.351	0.421596	0.989732	115	710.793	0.132351	1.16927
-38	574	598.236	0.959488	1339	2525.78	0.530134	369	1373.19	0.268717	287	302.597	0.948456	0.92334	287	295.638	0.97078	0.934608	790	1262.79	0.625601	0.954697	549	1262.99	0.434683	0.943967	276	677.135	0.4076	0.956875	93	696.059	0.140545	0.965602
-37	560	588.841	0.951021	1263	2509.62	0.503263	356	1357.94	0.262162	292	293.82	0.993806	0.96749	268	295.021	0.90841	0.874562	722	1259.52	0.573235	0.874786	541	1250.1	0.432764	0.9398	261	678.972	0.384405	0.902422	95	678.966	0.117549	1.0112
-36	501	594.773	0.842339	1158	2508.3	0.461668	326	1352.17	0.241094	240	298.136	0.805002	0.783685	261	296.637	0.879865	0.84708	658	1246.92	0.527702	0.805299	500	1261.38	0.396391	0.860811	244	668.032	0.365252	0.85746	82	684.14	0.119375	0.866224
-35	526	609.481	0.863029	1254	2542.11	0.493291	363	1384.62	0.262165	270	309.112	0.87347	0.850341	257	300.369	0.855613	0.823732	726	1258.74	0.576767	0.880175	528	1283.37	0.411416	0.89344	267	693.043	0.385258	0.904425	96	691.579	0.0991436	1.00321
-34	588	610.697	0.962834	1280	2542.95	0.503352	363	1384.72	0.262147	286	305.282	0.93684	0.912032	302	305.416	0.988816	0.951972	742	1266.9	0.585681	0.893778	538	1276.05	0.421613	0.915583	277	682.308	0.405975	0.953061	86	702.414	0.111067	0.884845
-33	607	594.463	1.02109	1396	2458.89	0.567737	371	1334.84	0.277937	272	297.885	0.913105	0.888926	335	296.579	1.12955	1.08746	798	1218.12	0.655107	0.999726	598	1240.77	0.48196	1.04664	290	658.756	0.440224	1.03346	81	676.08	0.0957793	0.865861
-32	616	603.077	1.02143	1502	2543.88	0.590438	409	1367.34	0.299122	302	304.525	0.991707	0.965447	314	298.552	1.05174	1.01255	874	1253.96	0.696992	1.06364	628	1289.92	0.486854	1.05726	314	681.907	0.460473	1.081	95	685.428	0.0898842	1.00167
-31	705	601.818	1.17145	1444	2513.44	0.574512	379	1363.88	0.277883	365	301.735	1.20967	1.17764	340	300.084	1.13302	1.0908	864	1250.08	0.691157	1.05474	580	1263.36	0.459093	0.996976	274	671.761	0.407883	0.957541	105	692.123	0.111745	1.0964
-30	660	613.991	1.07493	1500	2587.8	0.579643	416	1388.95	0.299507	323	308.035	1.04858	1.02082	337	305.956	1.10147	1.06042	894	1279.33	0.698803	1.06641	606	1308.47	0.463137	1.00576	304	685.277	0.443616	1.04143	112	703.671	0.12126	1.1503
-29	659	596.208	1.10532	1503	2505.75	0.59982	433	1372.96	0.315378	322	294.55	1.09319	1.06425	337	301.658	1.11716	1.07553	895	1238.16	0.722848	1.1031	608	1267.6	0.479648	1.04161	343	677.441	0.506317	1.18862	90	695.514	0.136928	0.935186
-28	574	590.763	0.971625	1340	2449.21	0.547116	349	1321.85	0.264025	314	295.642	1.0621	1.03397	260	295.121	0.880995	0.848169	821	1222.2	0.671742	1.02511	519	1227.01	0.422979	0.91855	255	661.171	0.385679	0.905415	94	660.675	0.117244	1.02826
-27	513	582.547	0.880615	1303	2473.74	0.526733	351	1335.23	0.262876	258	291.416	0.885333	0.86189	255	291.132	0.875892	0.843256	760	1223.58	0.621126	0.94787	543	1250.16	0.434346	0.943234	266	672.433	0.395578	0.928654	85	662.796	0.122999	0.92683
-26	531	590.923	0.898595	1257	2454.33	0.512157	327	1332.5	0.245403	285	301.037	0.946727	0.921658	246	289.886	0.848611	0.81699	734	1217.89	0.60268	0.91972	523	1236.43	0.422991	0.918576	238	666.324	0.357183	0.838519	89	666.177	0.109201	0.96552
-25	544	579.113	0.939368	1187	2408.34	0.492871	354	1317.87	0.268615	289	289.838	0.997108	0.970704	255	289.274	0.881516	0.84867	667	1198.89	0.55635	0.849017	520	1209.45	0.429947	0.933681	268	658.432	0.407027	0.955531	87	659.437	0.114736	0.953471
-24	535	591.29	0.904801	1245	2486.23	0.500759	354	1340.91	0.264001	266	296.281	0.897796	0.874023	269	295.009	0.911837	0.877861	720	1240.15	0.580576	0.885987	525	1246.08	0.421321	0.91495	276	662.983	0.4163	0.977301	78	677.923	0.107942	0.831526
-23	540	578.405	0.933603	1406	2455.87	0.572505	366	1333.95	0.274373	278	295.296	0.941429	0.9165	262	283.109	0.925439	0.890956	781	1219.13	0.640619	0.977617	625	1236.74	0.505361	1.09745	288	660.138	0.436273	1.02419	78	673.815	0.0896764	0.836596
-22	638	599.936	1.06345	1475	2478.04	0.595229	400	1337.2	0.299133	339	302.217	1.12171	1.09201	299	297.719	1.0043	0.966883	884	1229.07	0.719245	1.0976	591	1248.97	0.473189	1.02759	281	663.585	0.423458	0.994103	119	673.611	0.0834469	1.27673
-21	714	610.555	1.16943	1511	2547.54	0.593121	405	1377.68	0.293973	352	309.649	1.13677	1.10667	362	300.905	1.20304	1.15821	863	1259.8	0.685028	1.04539	648	1287.74	0.503208	1.09278	311	683.129	0.455258	1.06876	94	694.547	0.133148	0.978109
-20	731	605.204	1.20786	1572	2531.19	0.621051	435	1367.03	0.318208	374	304.502	1.22823	1.19571	357	300.702	1.18722	1.14299	887	1259.81	0.704072	1.07445	685	1271.38	0.538785	1.17004	338	677.985	0.498536	1.17036	97	689.047	0.111696	1.01738
-19	716	633.301	1.13058	1527	2654.24	0.575307	405	1448.53	0.279593	341	313.429	1.08796	1.05916	375	319.872	1.17235	1.12866	881	1316.53	0.669185	1.02121	646	1337.71	0.482915	1.04871	298	715.17	0.416684	0.978201	107	733.364	0.109039	1.05445
-18	620	597.549	1.03757	1459	2516.3	0.579819	378	1354.94	0.278978	294	299.827	0.980566	0.954601	326	297.723	1.09498	1.05418	865	1241.42	0.696781	1.06332	594	1274.88	0.465926	1.01181	286	673.643	0.424557	0.996684	92	681.302	0.133254	0.97591
-17	559	589.38	0.948454	1310	2429.25	0.539261	332	1313.38	0.252782	267	298.501	0.894471	0.870785	292	290.879	1.00385	0.966448	764	1199.86	0.636738	0.971694	546	1229.39	0.444124	0.964469	258	652.332	0.395504	0.928479	74	661.052	0.120393	0.809017
-16	564	574.137	0.982344	1259	2441.14	0.515743	328	1321.39	0.248223	271	291.109	0.930923	0.906272	293	283.028	1.03523	0.996659	742	1214.19	0.611108	0.932581	517	1226.95	0.421369	0.915054	236	668.821	0.35286	0.828368	92	652.569	0.0982973	1.01888
-15	572	577.591	0.990321	1299	2444.78	0.531335	348	1312.04	0.265236	280	288.367	0.970985	0.945273	292	289.224	1.0096	0.97198	767	1229.69	0.623734	0.951848	532	1215.09	0.437827	0.950793	257	648.867	0.396075	0.929819	91	663.174	0.118341	0.991689
-14	589	582.041	1.01196	1345	2475.09	0.543415	387	1342.62	0.288242	301	295.357	1.01911	0.992119	289	286.683	1.00808	0.970518	762	1232.27	0.618373	0.943667	583	1242.82	0.469094	1.01869	296	665.619	0.444699	1.04397	91	677.003	0.110988	0.971432
-13	640	587.449	1.08946	1404	2429.81	0.577822	377	1326.38	0.284233	316	299.844	1.05388	1.02597	324	287.605	1.12654	1.08457	838	1200.59	0.697992	1.06517	566	1229.23	0.460452	0.999926	264	663.199	0.39807	0.934504	113	663.177	0.109024	1.23143
-12	661	563.387	1.17326	1533	2409.88	0.636132	363	1297.87	0.279688	337	282.535	1.19277	1.16119	324	280.852	1.15363	1.11065	936	1207.4	0.775219	1.18302	597	1202.48	0.496476	1.07816	273	644.765	0.42341	0.993992	90	653.109	0.136277	0.995906
-11	713	568.25	1.25473	1600	2402.13	0.666075	422	1300.25	0.324554	350	284.368	1.2308	1.19821	363	283.882	1.2787	1.23105	901	1186.64	0.759287	1.15871	699	1215.49	0.575076	1.24885	341	647.829	0.526374	1.23571	82	652.418	0.109348	0.908342
-10	706	582.819	1.21135	1557	2414.99	0.644724	413	1305.3	0.316402	343	289.747	1.18379	1.15244	363	293.072	1.23861	1.19245	929	1192.62	0.778958	1.18873	628	1222.37	0.513757	1.11569	316	652.502	0.48429	1.13691	97	652.801	0.101861	1.07387
-9	689	585.133	1.17751	1561	2454.12	0.636073	408	1314.79	0.310316	345	289.74	1.19072	1.15919	344	295.393	1.16455	1.12116	902	1217.75	0.740709	1.13036	659	1236.37	0.533012	1.1575	299	651.602	0.458869	1.07723	109	663.189	0.122343	1.18782
-8	650	570.954	1.13844	1459	2418.86	0.603176	405	1306.73	0.309933	340	286.112	1.18835	1.15688	310	284.842	1.08832	1.04777	867	1209.34	0.716917	1.09405	592	1209.52	0.489451	1.0629	301	648.765	0.463958	1.08918	104	657.968	0.138832	1.14233
-7	624	592.639	1.05292	1379	2464.8	0.559478	362	1335.63	0.271034	308	293.096	1.05085	1.02302	316	299.543	1.05494	1.01563	822	1232.59	0.666889	1.0177	557	1232.21	0.452034	0.981647	276	663.527	0.415959	0.976499	86	672.098	0.133244	0.924756
-6	548	573.943	0.954799	1235	2386.07	0.517586	384	1296.87	0.296098	264	288.859	0.913941	0.88974	284	285.084	0.996199	0.959079	740	1198.47	0.617456	0.942268	495	1187.61	0.416804	0.905141	287	653.709	0.439033	1.03067	97	643.157	0.115669	1.08997
-5	558	569.041	0.980598	1305	2399.25	0.54392	382	1305.31	0.292652	287	288.74	0.993975	0.967655	271	280.301	0.966818	0.930793	780	1204.58	0.647531	0.988164	525	1194.67	0.439451	0.95432	287	651.965	0.440208	1.03343	95	653.341	0.121816	1.05086
-4	570	595.123	0.957786	1331	2472.49	0.538324	376	1350.42	0.278432	302	300.813	1.00395	0.977363	268	294.31	0.910605	0.876675	773	1227.77	0.629594	0.960792	558	1244.72	0.448295	0.973526	277	672.43	0.411939	0.967062	99	677.991	0.119743	1.05529
-3	641	571.176	1.12225	1306	2390.15	0.54641	397	1305.4	0.304121	325	286.287	1.13522	1.10516	316	284.889	1.10921	1.06788	788	1190.31	0.66201	1.01026	518	1199.83	0.431727	0.937548	300	653.52	0.459053	1.07767	97	651.883	0.124168	1.07538
-2	695	598.897	1.16047	1553	2515.87	0.617281	434	1359.88	0.319146	374	299.165	1.25015	1.21704	321	299.732	1.07096	1.03105	911	1247.06	0.73052	1.11481	642	1268.82	0.505984	1.0988	334	675.501	0.494448	1.16076	100	684.38	0.104571	1.056
-1	693	594.869	1.16496	1511	2492.16	0.606301	417	1347.96	0.309357	338	300.492	1.12482	1.09504	355	294.376	1.20594	1.16101	891	1226.45	0.726488	1.10866	621	1265.71	0.490632	1.06547	332	667.351	0.497489	1.1679	85	680.607	0.10776	0.902576
0	759	609.258	1.24578	1589	2563.03	0.619969	456	1369.04	0.333081	383	307.237	1.2466	1.21359	377	302.021	1.24826	1.20174	972	1273.23	0.763414	1.16501	617	1289.81	0.478367	1.03883	349	675.318	0.516793	1.21322	107	693.719	0.0966006	1.11471
1	662	606.534	1.09145	1562	2552.45	0.611961	451	1391.58	0.324093	324	300.003	1.07999	1.05139	338	306.531	1.10266	1.06157	918	1268.82	0.72351	1.10411	644	1283.64	0.5017	1.0895	346	690.192	0.50131	1.17687	105	701.385	0.130726	1.08192
2	591	577.516	1.02335	1443	2465.34	0.585314	341	1336	0.255239	302	288.374	1.04725	1.01952	289	289.142	0.999508	0.962266	880	1227.22	0.717068	1.09428	564	1238.12	0.455529	0.989236	261	668.299	0.390544	0.916835	80	667.702	0.137359	0.865902
3	605	572.868	1.05609	1282	2381.1	0.538406	361	1290.56	0.279724	317	285.022	1.11219	1.08274	288	287.846	1.00054	0.963255	759	1186.85	0.639508	0.97592	523	1194.25	0.437931	0.95102	271	638.266	0.424588	0.996756	90	652.293	0.106445	0.997152
4	596	557.098	1.06983	1239	2361.57	0.524651	302	1282.04	0.235562	295	276.89	1.06541	1.03719	301	280.208	1.0742	1.03418	715	1181.33	0.605248	0.923638	524	1180.23	0.443979	0.964155	217	641.036	0.338515	0.794692	85	641.004	0.119233	0.95834
5	616	584.705	1.05352	1375	2448.84	0.56149	329	1328.44	0.247659	305	292.101	1.04416	1.01651	311	292.604	1.06287	1.02327	799	1224.51	0.652505	0.995755	576	1224.33	0.470461	1.02166	261	668.976	0.390148	0.915906	68	659.463	0.108752	0.745212
6	626	583.729	1.07242	1398	2434.06	0.574349	358	1312.06	0.272854	297	294.523	1.00841	0.981709	329	289.206	1.1376	1.09521	797	1205.24	0.661279	1.00914	601	1228.82	0.489088	1.06211	273	649.797	0.420131	0.986294	85	662.26	0.0860341	0.927582
7	696	575.995	1.20834	1465	2410.74	0.607698	388	1306.85	0.296896	350	290.291	1.20569	1.17376	346	285.705	1.21104	1.16592	874	1201.2	0.727608	1.11037	591	1209.54	0.488614	1.06109	286	658.093	0.434589	1.02024	102	648.762	0.105537	1.13626
8	711	571.56	1.24396	1557	2398.73	0.649095	397	1304.52	0.304327	355	286.316	1.23989	1.20706	356	285.244	1.24805	1.20155	910	1194.69	0.761702	1.16239	647	1204.03	0.537361	1.16694	303	647.129	0.468222	1.09919	94	657.389	0.120831	1.0334
9	697	573.243	1.21589	1611	2390.28	0.673981	447	1296.82	0.34469	356	289.84	1.22826	1.19574	341	283.404	1.20323	1.1584	934	1188.82	0.785655	1.19895	677	1201.46	0.563481	1.22367	346	646.239	0.535405	1.25691	101	650.579	0.115215	1.12197
10	693	562.966	1.23098	1587	2401.61	0.660807	419	1308.51	0.320211	334	278.577	1.19895	1.1672	359	284.389	1.26236	1.21532	927	1193.24	0.776876	1.18555	660	1208.37	0.54619	1.18612	316	649.49	0.486536	1.14218	103	659.024	0.122375	1.12953
11	694	568.299	1.22119	1526	2390.58	0.638338	414	1296.64	0.319287	339	281.886	1.20261	1.17077	355	286.413	1.23947	1.19329	924	1188.35	0.777551	1.18658	602	1202.24	0.500734	1.0874	325	641.655	0.506503	1.18906	89	654.983	0.12903	0.982023
12	667	569.052	1.17212	1449	2416.26	0.599688	376	1290.98	0.291252	332	287.141	1.15623	1.12561	335	281.911	1.18832	1.14404	873	1197.55	0.728989	1.11247	576	1218.71	0.472632	1.02638	289	647.763	0.446151	1.04738	87	643.217	0.11757	0.977514
13	629	587.676	1.07032	1339	2420.37	0.553222	365	1320.07	0.2765	323	295.649	1.09251	1.06358	306	292.027	1.04785	1.0088	780	1202.48	0.648659	0.989886	559	1217.89	0.458992	0.996757	260	673.387	0.386108	0.906422	105	646.687	0.115705	1.17343
14	567	585.26	0.9688	1315	2453.75	0.535915	394	1345.5	0.292828	290	298.205	0.972486	0.946735	277	287.055	0.964972	0.929016	777	1227.48	0.633004	0.965996	538	1226.27	0.43873	0.952755	295	680.704	0.433375	1.01738	99	664.795	0.137639	1.07624
15	545	564.967	0.964659	1248	2360.98	0.528593	304	1278.08	0.237856	257	285.505	0.90016	0.876323	288	279.462	1.03055	0.992153	721	1177.41	0.612363	0.934497	527	1183.58	0.44526	0.966937	230	637.102	0.36101	0.847501	74	640.981	0.131469	0.834349
16	534	564.14	0.946573	1294	2389.17	0.541611	354	1292.5	0.273889	286	285.149	1.00298	0.976425	248	278.991	0.888917	0.855795	751	1189.49	0.63136	0.963487	543	1199.67	0.452624	0.982927	252	650.031	0.387674	0.910098	102	642.465	0.0926528	1.14739
17	601	588.414	1.02139	1388	2457.56	0.564789	391	1336.81	0.292487	278	300.116	0.926308	0.901779	323	288.298	1.12037	1.07862	809	1226.35	0.659681	1.00671	579	1231.21	0.47027	1.02125	298	666.102	0.447379	1.05026	93	670.707	0.118134	1.0021
18	724	615.001	1.17723	1603	2571.47	0.623379	422	1380.04	0.305789	381	312.34	1.21982	1.18752	343	302.66	1.13328	1.09106	903	1273.39	0.709131	1.08217	700	1298.08	0.539258	1.17106	331	688.032	0.481082	1.12938	91	692.003	0.103678	0.950375
19	773	602.806	1.28234	1568	2541.63	0.616926	424	1376.49	0.308029	384	303.625	1.26472	1.23123	389	299.182	1.30021	1.25177	973	1262.33	0.770798	1.17628	595	1279.31	0.465096	1.01001	325	685.25	0.474279	1.11341	99	691.244	0.0996522	1.03506
20	723	594.059	1.21705	1614	2488.09	0.64869	433	1353	0.32003	363	299.981	1.21008	1.17803	360	294.078	1.22417	1.17855	962	1224.45	0.785658	1.19895	652	1263.64	0.51597	1.12049	335	664.555	0.504097	1.18341	98	688.443	0.11232	1.02877
21	699	604.689	1.15597	1522	2496.19	0.609728	401	1362.08	0.294403	379	305.67	1.2399	1.20707	320	299.02	1.07016	1.03029	887	1228.97	0.721742	1.10141	635	1267.22	0.501096	1.08819	301	669.672	0.449473	1.05518	100	692.405	0.12396	1.04376
22	606	562.28	1.07775	1370	2378.16	0.576076	381	1292.99	0.294667	296	276.503	1.07051	1.04217	310	285.778	1.08476	1.04434	748	1181.93	0.632864	0.965782	623	1196.23	0.520802	1.13099	284	642.914	0.441739	1.03702	97	650.071	0.13255	1.07838
23	615	597.713	1.02892	1319	2484.97	0.530792	364	1336.86	0.272281	315	294.57	1.06935	1.04104	301	303.143	0.99293	0.955933	745	1234.7	0.603384	0.920794	574	1250.27	0.459103	0.996997	269	663.279	0.405561	0.952089	95	673.576	0.118988	1.01929
24	593	564.378	1.05071	1215	2406.89	0.504801	350	1300.39	0.269151	282	276.538	1.01975	0.992749	311	287.84	1.08046	1.0402	710	1197.58	0.592861	0.904735	505	1209.3	0.417595	0.906859	273	654.651	0.417016	0.978981	77	645.736	0.125612	0.861782
25	558	569.762	0.979356	1235	2391.7	0.516368	344	1299.36	0.264746	287	288.009	0.996496	0.970109	271	281.753	0.961834	0.925996	726	1198	0.606009	0.9248	509	1193.7	0.426405	0.925989	250	645.977	0.387011	0.908541	94	653.382	0.0999129	1.03973
26	614	594.672	1.0325	1283	2454.75	0.52266	383	1330.38	0.287887	305	300.316	1.0156	0.988705	309	294.357	1.04975	1.01063	711	1217.73	0.583872	0.891017	572	1237.02	0.462403	1.00416	281	664.643	0.422783	0.99252	102	665.739	0.118298	1.10728
27	571	579.34	0.985604	1409	2416.34	0.583113	370	1303.86	0.283772	285	292.17	0.975461	0.94963	287	287.171	0.999405	0.962167	834	1209.99	0.689261	1.05185	575	1206.35	0.476645	1.03509	266	646.3	0.411574	0.966204	104	657.562	0.126529	1.14303
28	694	579.892	1.19678	1596	2439.95	0.654111	401	1321.93	0.303344	338	293.797	1.15046	1.11999	356	286.095	1.24434	1.19798	907	1203.11	0.753881	1.15046	689	1236.84	0.557063	1.20973	310	658.595	0.470699	1.10501	91	663.336	0.124489	0.991447
29	704	573.985	1.22651	1605	2426.46	0.661456	419	1306.78	0.320637	329	289.259	1.13739	1.10727	375	284.726	1.31706	1.26798	954	1197.41	0.796717	1.21583	651	1229.05	0.529677	1.15026	317	648.219	0.489032	1.14804	102	658.556	0.108006	1.11936
30	684	575.346	1.18885	1621	2401.66	0.67495	407	1303.13	0.312324	331	288.235	1.14837	1.11796	353	287.111	1.22949	1.18368	957	1197.2	0.799363	1.21987	664	1204.46	0.551286	1.19718	322	649.277	0.495936	1.16425	85	653.856	0.123911	0.939504
31	672	569.759	1.17945	1583	2415.75	0.655284	428	1311.19	0.326422	326	285.547	1.14167	1.11144	346	284.212	1.2174	1.17204	928	1201.45	0.772402	1.17872	655	1214.3	0.539406	1.17139	323	652.822	0.494775	1.16153	105	658.365	0.102291	1.15261
32	705	581.292	1.21282	1442	2445.35	0.58969	360	1331.62	0.270347	380	295.89	1.28426	1.25025	326	285.402	1.14225	1.09969	839	1220.19	0.687596	1.04931	603	1225.16	0.492181	1.06883	278	667.124	0.416714	0.978272	82	664.499	0.132103	0.891828
33	613	593.297	1.03321	1354	2465.78	0.549117	373	1339.46	0.278471	304	298.012	1.02009	0.993082	309	295.286	1.04644	1.00745	781	1227.97	0.636008	0.970579	573	1237.8	0.462917	1.00528	267	675.694	0.395149	0.927646	106	663.763	0.107171	1.15413
34	604	580.019	1.04135	1207	2427.76	0.497166	331	1329.77	0.248916	296	288.253	1.02688	0.999685	308	291.766	1.05564	1.01631	711	1215.17	0.585102	0.892894	496	1212.59	0.409043	0.888285	256	665.427	0.384715	0.903152	75	664.338	0.137775	0.815894
35	528	574.487	0.919081	1269	2430.54	0.522107	331	1309.27	0.252812	275	289.053	0.951383	0.926191	253	285.434	0.886368	0.853341	758	1215	0.623868	0.952054	511	1215.54	0.42039	0.912927	254	654.08	0.388332	0.911642	77	655.191	0.0946606	0.849345
36	544	579.051	0.939468	1290	2424.12	0.532153	347	1316.55	0.263567	278	291.905	0.952366	0.927147	266	287.147	0.926355	0.891838	744	1205.62	0.617109	0.941738	546	1218.49	0.448095	0.973092	265	659.746	0.40167	0.942954	82	656.806	0.0930396	0.902273
37	557	592.784	0.939634	1401	2507.08	0.558818	372	1364.18	0.272691	265	300.58	0.881629	0.858283	292	292.204	0.999302	0.962067	818	1251.99	0.653362	0.997062	583	1255.09	0.464508	1.00874	283	676.557	0.418294	0.981982	89	687.622	0.0918147	0.935409
38	644	634.198	1.01546	1518	2656.82	0.571359	414	1442.6	0.286982	328	321.396	1.02055	0.993525	316	312.802	1.01022	0.972583	875	1312.74	0.666543	1.01718	643	1344.08	0.478394	1.03889	317	716.213	0.442606	1.03906	97	726.387	0.100549	0.965083
39	767	601.457	1.27524	1521	2530.23	0.601131	377	1368.96	0.275392	361	303.64	1.18891	1.15743	406	297.818	1.36325	1.31245	871	1245.34	0.69941	1.06733	650	1284.9	0.505878	1.09857	288	673.058	0.427898	1.00453	89	695.901	0.109743	0.924281
40	701	607.47	1.15397	1527	2561.9	0.596042	460	1378.25	0.333757	329	300.885	1.09344	1.06449	372	306.585	1.21337	1.16816	912	1263.33	0.721902	1.10166	615	1298.57	0.473598	1.02848	350	682.441	0.512865	1.20399	110	695.808	0.0958711	1.14252
41	654	588.792	1.11075	1486	2473.06	0.600875	404	1333.26	0.303017	326	291.914	1.11677	1.0872	328	296.878	1.10483	1.06366	851	1231.79	0.690866	1.05429	635	1241.27	0.511572	1.11094	290	656.901	0.441467	1.03638	114	676.356	0.131095	1.21812
42	593	590.794	1.00373	1404	2448.13	0.573499	363	1329.18	0.2731	309	291.906	1.05856	1.03053	284	298.888	0.950189	0.914784	839	1218.71	0.688435	1.05059	565	1229.42	0.459565	0.998001	273	660.271	0.413467	0.970648	90	668.911	0.145885	0.972379
43	608	590.933	1.02888	1327	2484.3	0.534154	382	1360.1	0.280862	292	298.563	0.978017	0.952119	316	292.369	1.08082	1.04055	792	1233.44	0.642107	0.979887	535	1250.86	0.427705	0.928812	283	677.259	0.417861	0.980964	99	682.838	0.113306	1.0478
44	572	581.953	0.982896	1229	2423.89	0.507037	349	1308.67	0.266683	286	292.417	0.978057	0.952158	287	289.537	0.991238	0.954304	712	1207.39	0.589704	0.899917	517	1216.5	0.42499	0.922916	251	654.059	0.383757	0.900903	98	654.611	0.126281	1.08194
45	588	588.728	0.998763	1190	2451.95	0.485328	327	1333.58	0.245205	269	293.384	0.916886	0.892606	319	295.344	1.0801	1.03985	693	1217.38	0.569255	0.868711	497	1234.57	0.40257	0.87423	235	668.583	0.35149	0.825152	92	664.994	0.123255	0.999842
46	586	587.422	0.997579	1237	2461.56	0.502527	367	1337.84	0.274323	267	295.003	0.905076	0.88111	319	292.419	1.0909	1.05025	729	1220.34	0.597374	0.911622	508	1241.22	0.409275	0.888789	274	663.441	0.412998	0.969549	93	674.397	0.113754	0.996618
47	597	577.849	1.03314	1325	2440.37	0.54295	360	1321.48	0.272422	307	287.917	1.06628	1.03804	290	289.932	1.00024	0.962966	790	1211.93	0.651853	0.994761	536	1228.44	0.436325	0.947531	274	659.693	0.415345	0.975057	86	661.785	0.111885	0.939167
48	602	594.579	1.01248	1450	2500.04	0.579992	399	1353.58	0.294775	308	302.947	1.01668	0.989758	294	291.632	1.00812	0.970556	846	1236.13	0.684395	1.04442	604	1263.91	0.477883	1.03778	311	671.798	0.462937	1.08678	88	681.778	0.0963001	0.932826
49	657	620.095	1.05952	1529	2576.48	0.593445	430	1399.86	0.307173	318	312.676	1.01703	0.990095	339	307.418	1.10273	1.06164	921	1275.8	0.721897	1.10165	608	1300.68	0.46745	1.01512	335	690.69	0.485022	1.13863	95	709.173	0.0992738	0.968128
50	740	608.877	1.21535	1523	2522.12	0.603858	431	1370.69	0.31444	367	308.591	1.18927	1.15778	373	300.286	1.24215	1.19587	872	1242.38	0.701877	1.0711	651	1279.73	0.5087	1.1047	332	683.435	0.485781	1.14041	99	687.255	0.105335	1.04107
51	617	598.949	1.03014	1470	2539.11	0.578943	379	1373.1	0.276017	305	303.16	1.00607	0.97943	312	295.79	1.0548	1.0155	855	1248.75	0.684685	1.04486	615	1290.36	0.476612	1.03502	286	674.831	0.42381	0.994929	93	698.272	0.109383	0.962542
52	619	584.682	1.05869	1419	2474.89	0.57336	345	1336.89	0.258062	309	292.838	1.05519	1.02725	310	291.844	1.06221	1.02263	861	1230.71	0.699597	1.06762	558	1244.18	0.448489	0.973947	270	668.622	0.403816	0.947992	75	668.266	0.114203	0.811097
53	598	609.046	0.981864	1240	2536.37	0.488887	371	1379.36	0.268966	302	305.502	0.988539	0.962362	296	303.544	0.975146	0.938811	695	1260.01	0.551582	0.841742	545	1276.36	0.426995	0.927272	269	683.491	0.393568	0.923934	102	695.866	0.0897385	1.05934
54	561	610.511	0.918903	1184	2546.42	0.464967	362	1394.41	0.259607	248	301.269	0.823184	0.801386	313	309.241	1.01215	0.97444	675	1268.78	0.532008	0.811871	509	1277.64	0.398391	0.865154	274	701.906	0.390366	0.916417	88	692.508	0.126676	0.918373
55	526	596.117	0.882377	1187	2507.23	0.473431	322	1361.42	0.236518	271	296.721	0.913316	0.889131	255	299.396	0.851715	0.819979	676	1243.44	0.543655	0.829644	511	1263.8	0.404338	0.878068	239	678.776	0.352104	0.826595	83	682.643	0.107819	0.878711
56	541	592.224	0.913506	1194	2481.38	0.481183	328	1343.12	0.244207	266	293.484	0.906352	0.882352	275	298.74	0.920533	0.886233	686	1234.86	0.555527	0.847762	508	1246.52	0.407534	0.885009	244	667.782	0.365389	0.857781	84	675.34	0.0997836	0.898915
57	572	596.545	0.958854	1339	2527.32	0.52981	327	1365.37	0.239495	295	300.678	0.981115	0.955135	277	295.867	0.936231	0.901346	772	1261.68	0.611882	0.933762	567	1265.64	0.447995	0.972875	236	679.688	0.347218	0.815124	91	685.683	0.0982925	0.959135
58	624	617.211	1.011	1489	2612.69	0.569912	397	1416.67	0.280234	330	313.452	1.05279	1.02492	294	303.759	0.967872	0.931808	880	1301.76	0.676007	1.03162	609	1310.92	0.464558	1.00884	306	708.13	0.432124	1.01445	91	708.543	0.0996975	0.928189
59	697	635.475	1.09682	1553	2676.19	0.580304	403	1438.96	0.280064	341	320.95	1.06247	1.03434	356	314.525	1.13187	1.08969	928	1323.29	0.701281	1.07019	625	1352.89	0.461973	1.00323	295	709.313	0.415895	0.97635	108	729.646	0.0970365	1.06973
60	661	627.204	1.05388	1608	2622.37	0.613186	427	1420.8	0.300534	344	316.057	1.08841	1.05959	317	311.147	1.01881	0.98085	931	1301.54	0.715306	1.09159	677	1320.83	0.512557	1.11308	315	696.964	0.45196	1.06102	112	723.84	0.118129	1.11824
61	607	607.576	0.999052	1472	2534.85	0.580705	404	1380.52	0.292642	335	306.543	1.09283	1.06389	272	301.033	0.903557	0.869889	855	1257.16	0.680104	1.03787	617	1277.69	0.482903	1.04868	312	682.521	0.457129	1.07315	92	698.003	0.12312	0.952559
62	611	609.492	1.00247	1313	2564.07	0.512076	358	1386.73	0.258161	320	304.104	1.05227	1.02441	291	305.388	0.952885	0.917379	793	1273.89	0.622502	0.949969	520	1290.18	0.403045	0.87526	260	683.204	0.38056	0.893397	98	703.525	0.106177	1.00672
63	519	593.254	0.874836	1227	2521.88	0.486541	342	1370.15	0.249608	249	292.752	0.850549	0.828026	271	300.502	0.901824	0.868221	727	1259.29	0.577311	0.881006	500	1262.6	0.396009	0.859981	260	685.805	0.379116	0.890008	82	684.345	0.118063	0.865965
64	533	634.369	0.840205	1233	2651.73	0.46498	312	1441.65	0.216418	244	317.179	0.769281	0.74891	289	317.189	0.911128	0.877179	699	1319.23	0.529853	0.808582	534	1332.49	0.400752	0.870282	228	716.879	0.318045	0.746639	84	724.773	0.0938391	0.837604
65	582	620.691	0.937664	1172	2557.39	0.45828	361	1398.25	0.258179	292	314.67	0.927955	0.903383	290	306.021	0.947648	0.912338	678	1274.88	0.531816	0.811578	494	1282.51	0.385181	0.836467	275	697.34	0.394356	0.925784	86	700.914	0.102169	0.886737
66	520	609.779	0.852768	1226	2535.09	0.483612	318	1387.54	0.229183	253	307.32	0.823245	0.801446	267	302.458	0.882766	0.849873	713	1259.23	0.566218	0.864077	513	1275.86	0.402082	0.873169	240	688.239	0.348716	0.81864	78	699.301	0.102078	0.806105
67	538	608.75	0.883779	1258	2548.21	0.49368	347	1386.4	0.250288	290	306.851	0.945084	0.920058	248	301.899	0.821467	0.790859	740	1268.32	0.58345	0.890374	518	1279.89	0.404722	0.878902	259	683.702	0.37882	0.889312	88	702.702	0.0875492	0.90505
68	565	627.868	0.899871	1325	2618.04	0.506105	411	1432.8	0.286852	273	313.547	0.870682	0.847627	292	314.321	0.928988	0.894373	758	1297.69	0.584113	0.891385	567	1320.34	0.429435	0.932569	312	709.523	0.439732	1.03231	99	723.273	0.0946692	0.989224
69	695	645.498	1.07669	1459	2666.61	0.547137	399	1444.92	0.276141	343	322.824	1.0625	1.03436	352	322.675	1.09088	1.05024	829	1320.13	0.627968	0.95831	630	1346.48	0.467888	1.01608	293	707.93	0.413883	0.971625	106	736.986	0.104965	1.03946
70	643	631.994	1.01741	1446	2644.53	0.54679	458	1424.13	0.321599	321	319.372	1.0051	0.978482	322	312.622	1.03	0.991619	856	1299.53	0.658701	1.00521	590	1345	0.438662	0.952607	348	697.051	0.499246	1.17202	110	727.081	0.108099	1.09338
71	627	647.418	0.968463	1486	2733.95	0.543535	425	1496.54	0.283989	305	324.872	0.938831	0.913971	322	322.546	0.998308	0.96111	863	1353.11	0.637789	0.973297	623	1380.84	0.451174	0.979779	321	737.256	0.435398	1.02213	104	759.28	0.11504	0.989903
72	540	631.393	0.855252	1391	2646.62	0.525576	417	1439.02	0.289781	269	315.343	0.85304	0.830451	271	316.05	0.857459	0.825509	818	1307.7	0.625526	0.954584	573	1338.92	0.427957	0.92936	320	711.821	0.449551	1.05536	97	727.197	0.115832	0.964009
73	536	651.111	0.823208	1350	2737.3	0.493186	384	1497.32	0.256459	268	325.017	0.824572	0.802737	268	326.094	0.821849	0.791226	780	1360.1	0.573488	0.875171	570	1377.2	0.413882	0.898794	299	745.393	0.401131	0.941688	85	751.923	0.106467	0.816972

## Sheet: Fig. S1
	In Strongly Positioned Nucleosomes	NOT in Strongly Positioned Nucleosomes
Mutations	1171022	20271565
Nucleotides	203316774	2866266325
Mutations/Nucleotide	0.00575959	0.00707246
